# Supplementary material for: Food and healthcare accessibility during COVID-19 pandemic
Source: Heliyon. 2021 Dec 22;7(12):e08656. doi: 10.1016/j.heliyon.2021.e08656 (PMC8691956; doi:10.1016/j.heliyon.2021.e08656)
Supplement: Appendix - Covid -and food prices [file mmc1.txt]

varsoc obs

   Selection-order criteria
   Sample:  5 - 345                             Number of obs      =       341
  +---------------------------------------------------------------------------+
  |lag |    LL      LR      df    p      FPE       AIC      HQIC      SBIC    |
  |----+----------------------------------------------------------------------|
  |  0 | -2048.85                         9747   12.0226   12.0271   12.0338  |
  |  1 |  10353.6   24805*   1  0.000  2.5e-28  -60.7131  -60.7042  -60.6906  |
  |  2 |  10353.6       0    1      .  2.5e-28  -60.7131  -60.7042  -60.6906  |
  |  3 |  10353.6       0    1      .  2.5e-28  -60.7131  -60.7042  -60.6906  |
  |  4 |  10353.6       0    1      .  2.5e-28* -60.7131* -60.7042* -60.6906* |
  +---------------------------------------------------------------------------+
   Endogenous:  obs
    Exogenous:  _cons


. pperron cvc, lags(2)

Phillips-Perron test for unit root                 Number of obs   =       307
                                                   Newey-West lags =         2

                               ---------- Interpolated Dickey-Fuller ---------
                  Test         1% Critical       5% Critical      10% Critical
               Statistic           Value             Value             Value
------------------------------------------------------------------------------
 Z(rho)            1.749           -20.346           -14.000           -11.200
 Z(t)             13.105            -3.455            -2.878            -2.570
------------------------------------------------------------------------------
MacKinnon approximate p-value for Z(t) = 1.0000

. pperron d.cvc, lags(2)

Phillips-Perron test for unit root                 Number of obs   =       306
                                                   Newey-West lags =         2

                               ---------- Interpolated Dickey-Fuller ---------
                  Test         1% Critical       5% Critical      10% Critical
               Statistic           Value             Value             Value
------------------------------------------------------------------------------
 Z(rho)          -54.099           -20.345           -14.000           -11.200
 Z(t)             -5.551            -3.456            -2.878            -2.570
------------------------------------------------------------------------------
MacKinnon approximate p-value for Z(t) = 0.0000

. pperron cvd, lags(2)

Phillips-Perron test for unit root                 Number of obs   =       287
                                                   Newey-West lags =         2

                               ---------- Interpolated Dickey-Fuller ---------
                  Test         1% Critical       5% Critical      10% Critical
               Statistic           Value             Value             Value
------------------------------------------------------------------------------
 Z(rho)            0.834           -20.330           -14.000           -11.200
 Z(t)              5.408            -3.457            -2.879            -2.570
------------------------------------------------------------------------------
MacKinnon approximate p-value for Z(t) = 1.0000

. pperron d.cvd, lags(2)

Phillips-Perron test for unit root                 Number of obs   =       286
                                                   Newey-West lags =         2

                               ---------- Interpolated Dickey-Fuller ---------
                  Test         1% Critical       5% Critical      10% Critical
               Statistic           Value             Value             Value
------------------------------------------------------------------------------
 Z(rho)         -130.426           -20.329           -14.000           -11.200
 Z(t)             -9.344            -3.457            -2.879            -2.570
------------------------------------------------------------------------------
MacKinnon approximate p-value for Z(t) = 0.0000

. pperron ldm, lags(2)

Phillips-Perron test for unit root                 Number of obs   =       307
                                                   Newey-West lags =         2

                               ---------- Interpolated Dickey-Fuller ---------
                  Test         1% Critical       5% Critical      10% Critical
               Statistic           Value             Value             Value
------------------------------------------------------------------------------
 Z(rho)           -8.757           -20.346           -14.000           -11.200
 Z(t)             -3.460            -3.455            -2.878            -2.570
------------------------------------------------------------------------------
MacKinnon approximate p-value for Z(t) = 0.0091

. pperron d.ldm, lags(2)

Phillips-Perron test for unit root                 Number of obs   =       306
                                                   Newey-West lags =         2

                               ---------- Interpolated Dickey-Fuller ---------
                  Test         1% Critical       5% Critical      10% Critical
               Statistic           Value             Value             Value
------------------------------------------------------------------------------
 Z(rho)         -258.711           -20.345           -14.000           -11.200
 Z(t)            -14.539            -3.456            -2.878            -2.570
------------------------------------------------------------------------------
MacKinnon approximate p-value for Z(t) = 0.0000

. pperron fdp, lags(2)

Phillips-Perron test for unit root                 Number of obs   =       307
                                                   Newey-West lags =         2

                               ---------- Interpolated Dickey-Fuller ---------
                  Test         1% Critical       5% Critical      10% Critical
               Statistic           Value             Value             Value
------------------------------------------------------------------------------
 Z(rho)           -6.115           -20.346           -14.000           -11.200
 Z(t)             -1.559            -3.455            -2.878            -2.570
------------------------------------------------------------------------------
MacKinnon approximate p-value for Z(t) = 0.5041

. pperron d.fdp, lags(2)

Phillips-Perron test for unit root                 Number of obs   =       306
                                                   Newey-West lags =         2

                               ---------- Interpolated Dickey-Fuller ---------
                  Test         1% Critical       5% Critical      10% Critical
               Statistic           Value             Value             Value
------------------------------------------------------------------------------
 Z(rho)         -267.153           -20.345           -14.000           -11.200
 Z(t)            -15.174            -3.456            -2.878            -2.570
------------------------------------------------------------------------------
MacKinnon approximate p-value for Z(t) = 0.0000

. pperron hlp, lags(2)

Phillips-Perron test for unit root                 Number of obs   =       307
                                                   Newey-West lags =         2

                               ---------- Interpolated Dickey-Fuller ---------
                  Test         1% Critical       5% Critical      10% Critical
               Statistic           Value             Value             Value
------------------------------------------------------------------------------
 Z(rho)           -7.649           -20.346           -14.000           -11.200
 Z(t)             -1.808            -3.455            -2.878            -2.570
------------------------------------------------------------------------------
MacKinnon approximate p-value for Z(t) = 0.3767

. pperron d.hlp, lags(2)

Phillips-Perron test for unit root                 Number of obs   =       306
                                                   Newey-West lags =         2

                               ---------- Interpolated Dickey-Fuller ---------
                  Test         1% Critical       5% Critical      10% Critical
               Statistic           Value             Value             Value
------------------------------------------------------------------------------
 Z(rho)         -269.479           -20.345           -14.000           -11.200
 Z(t)            -15.287            -3.456            -2.878            -2.570
------------------------------------------------------------------------------
MacKinnon approximate p-value for Z(t) = 0.0000

. dfgls cvc, maxlag(2)
 
DF-GLS for cvc                                           Number of obs =   305
 
               DF-GLS tau      1% Critical       5% Critical      10% Critical
  [lags]     Test Statistic        Value             Value             Value
------------------------------------------------------------------------------
    2             0.625           -3.480            -2.895            -2.607
    1             1.052           -3.480            -2.899            -2.611
 
Opt Lag (Ng-Perron seq t) =  2 with RMSE  2122.662
Min SC   =  15.37712 at lag  2 with RMSE  2122.662
Min MAIC =   15.3367 at lag  2 with RMSE  2122.662

. dfgls d,cvc, maxlag(2)
variable d not found
r(111);

. dfgls d.cvc, maxlag(2)
 
DF-GLS for D.cvc                                         Number of obs =   304
 
               DF-GLS tau      1% Critical       5% Critical      10% Critical
  [lags]     Test Statistic        Value             Value             Value
------------------------------------------------------------------------------
    2            -6.421           -3.480            -2.895            -2.607
    1            -7.810           -3.480            -2.899            -2.611
 
Opt Lag (Ng-Perron seq t) =  2 with RMSE  1982.472
Min SC   =  15.23117 at lag  1 with RMSE  1991.772
Min MAIC =  15.65668 at lag  2 with RMSE  1982.472

. dfgls cvd, maxlag(2)
 
DF-GLS for cvd                                           Number of obs =   285
 
               DF-GLS tau      1% Critical       5% Critical      10% Critical
  [lags]     Test Statistic        Value             Value             Value
------------------------------------------------------------------------------
    2             0.048           -3.480            -2.898            -2.610
    1             0.134           -3.480            -2.903            -2.615
 
Opt Lag (Ng-Perron seq t) =  2 with RMSE  257.3021
Min SC   =  11.15069 at lag  1 with RMSE  258.6597
Min MAIC =  11.11455 at lag  2 with RMSE  257.3021

. dfgls d.cvd, maxlag(2)
 
DF-GLS for D.cvd                                         Number of obs =   284
 
               DF-GLS tau      1% Critical       5% Critical      10% Critical
  [lags]     Test Statistic        Value             Value             Value
------------------------------------------------------------------------------
    2            -6.128           -3.480            -2.899            -2.611
    1            -7.989           -3.480            -2.903            -2.615
 
Opt Lag (Ng-Perron seq t) =  2 with RMSE  251.2517
Min SC   =  11.11258 at lag  2 with RMSE  251.2517
Min MAIC =   11.5152 at lag  2 with RMSE  251.2517

. dfgls ldm, maxlag(2)
 
DF-GLS for ldm                                           Number of obs =   305
 
               DF-GLS tau      1% Critical       5% Critical      10% Critical
  [lags]     Test Statistic        Value             Value             Value
------------------------------------------------------------------------------
    2            -0.922           -3.480            -2.895            -2.607
    1            -0.701           -3.480            -2.899            -2.611
 
Opt Lag (Ng-Perron seq t) =  2 with RMSE  2.409568
Min SC   =  1.815161 at lag  2 with RMSE  2.409568
Min MAIC =  1.777677 at lag  2 with RMSE  2.409568

. dfgls d.ldm, maxlag(2)
 
DF-GLS for D.ldm                                         Number of obs =   304
 
               DF-GLS tau      1% Critical       5% Critical      10% Critical
  [lags]     Test Statistic        Value             Value             Value
------------------------------------------------------------------------------
    2            -7.359           -3.480            -2.895            -2.607
    1            -9.133           -3.480            -2.899            -2.611
 
Opt Lag (Ng-Perron seq t) =  1 with RMSE  2.417284
Min SC   =  1.802901 at lag  1 with RMSE  2.417284
Min MAIC =  2.543785 at lag  2 with RMSE  2.407008

. dfgls fdp, maxlag(2)
 
DF-GLS for fdp                                           Number of obs =   305
 
               DF-GLS tau      1% Critical       5% Critical      10% Critical
  [lags]     Test Statistic        Value             Value             Value
------------------------------------------------------------------------------
    2            -1.683           -3.480            -2.895            -2.607
    1            -1.442           -3.480            -2.899            -2.611
 
Opt Lag (Ng-Perron seq t) =  2 with RMSE  .0115025
Min SC   = -8.874111 at lag  2 with RMSE  .0115025
Min MAIC = -8.898179 at lag  2 with RMSE  .0115025

. dfgls d.fdp, maxlag(2)
 
DF-GLS for D.fdp                                         Number of obs =   304
 
               DF-GLS tau      1% Critical       5% Critical      10% Critical
  [lags]     Test Statistic        Value             Value             Value
------------------------------------------------------------------------------
    2            -8.136           -3.480            -2.895            -2.607
    1           -10.071           -3.480            -2.899            -2.611
 
Opt Lag (Ng-Perron seq t) =  2 with RMSE  .0117391
Min SC   = -8.834317 at lag  1 with RMSE  .0118436
Min MAIC = -7.777428 at lag  2 with RMSE  .0117391

. dfgls hlp, maxlag(2)
 
DF-GLS for hlp                                           Number of obs =   305
 
               DF-GLS tau      1% Critical       5% Critical      10% Critical
  [lags]     Test Statistic        Value             Value             Value
------------------------------------------------------------------------------
    2            -1.839           -3.480            -2.895            -2.607
    1            -1.606           -3.480            -2.899            -2.611
 
Opt Lag (Ng-Perron seq t) =  2 with RMSE  .0122361
Min SC   = -8.751964 at lag  1 with RMSE  .0123421
Min MAIC =  -8.77079 at lag  2 with RMSE  .0122361

. dfgls d.hlp, maxlag(2)
 
DF-GLS for D.hlp                                         Number of obs =   304
 
               DF-GLS tau      1% Critical       5% Critical      10% Critical
  [lags]     Test Statistic        Value             Value             Value
------------------------------------------------------------------------------
    2            -8.228           -3.480            -2.895            -2.607
    1           -10.218           -3.480            -2.899            -2.611
 
Opt Lag (Ng-Perron seq t) =  2 with RMSE   .012489
Min SC   = -8.712626 at lag  1 with RMSE  .0125866
Min MAIC = -7.625977 at lag  2 with RMSE   .012489


. dfuller cvc, lags(2)

Augmented Dickey-Fuller test for unit root         Number of obs   =       305

                               ---------- Interpolated Dickey-Fuller ---------
                  Test         1% Critical       5% Critical      10% Critical
               Statistic           Value             Value             Value
------------------------------------------------------------------------------
 Z(t)              5.544            -3.456            -2.878            -2.570
------------------------------------------------------------------------------
MacKinnon approximate p-value for Z(t) = 1.0000

. dfuller d.cvc, lags(2)

Augmented Dickey-Fuller test for unit root         Number of obs   =       304

                               ---------- Interpolated Dickey-Fuller ---------
                  Test         1% Critical       5% Critical      10% Critical
               Statistic           Value             Value             Value
------------------------------------------------------------------------------
 Z(t)             -3.254            -3.456            -2.878            -2.570
------------------------------------------------------------------------------
MacKinnon approximate p-value for Z(t) = 0.0170

. dfuller cvd, lags(2)

Augmented Dickey-Fuller test for unit root         Number of obs   =       285

                               ---------- Interpolated Dickey-Fuller ---------
                  Test         1% Critical       5% Critical      10% Critical
               Statistic           Value             Value             Value
------------------------------------------------------------------------------
 Z(t)              3.701            -3.457            -2.879            -2.570
------------------------------------------------------------------------------
MacKinnon approximate p-value for Z(t) = 1.0000

. dfuller d.cvd, lags(2)

Augmented Dickey-Fuller test for unit root         Number of obs   =       284

                               ---------- Interpolated Dickey-Fuller ---------
                  Test         1% Critical       5% Critical      10% Critical
               Statistic           Value             Value             Value
------------------------------------------------------------------------------
 Z(t)             -5.706            -3.457            -2.879            -2.570
------------------------------------------------------------------------------
MacKinnon approximate p-value for Z(t) = 0.0000

. dfuller ldm, lags(2)

Augmented Dickey-Fuller test for unit root         Number of obs   =       305

                               ---------- Interpolated Dickey-Fuller ---------
                  Test         1% Critical       5% Critical      10% Critical
               Statistic           Value             Value             Value
------------------------------------------------------------------------------
 Z(t)             -3.520            -3.456            -2.878            -2.570
------------------------------------------------------------------------------
MacKinnon approximate p-value for Z(t) = 0.0075

. dfuller d.ldm, lags(2)

Augmented Dickey-Fuller test for unit root         Number of obs   =       304

                               ---------- Interpolated Dickey-Fuller ---------
                  Test         1% Critical       5% Critical      10% Critical
               Statistic           Value             Value             Value
------------------------------------------------------------------------------
 Z(t)             -7.358            -3.456            -2.878            -2.570
------------------------------------------------------------------------------
MacKinnon approximate p-value for Z(t) = 0.0000

. dfuller fdp, lags(2)

Augmented Dickey-Fuller test for unit root         Number of obs   =       305

                               ---------- Interpolated Dickey-Fuller ---------
                  Test         1% Critical       5% Critical      10% Critical
               Statistic           Value             Value             Value
------------------------------------------------------------------------------
 Z(t)             -1.349            -3.456            -2.878            -2.570
------------------------------------------------------------------------------
MacKinnon approximate p-value for Z(t) = 0.6066

. dfuller d.fdp, lags(2)

Augmented Dickey-Fuller test for unit root         Number of obs   =       304

                               ---------- Interpolated Dickey-Fuller ---------
                  Test         1% Critical       5% Critical      10% Critical
               Statistic           Value             Value             Value
------------------------------------------------------------------------------
 Z(t)             -9.060            -3.456            -2.878            -2.570
------------------------------------------------------------------------------
MacKinnon approximate p-value for Z(t) = 0.0000

. dfuller hlp, lags(2)

Augmented Dickey-Fuller test for unit root         Number of obs   =       305

                               ---------- Interpolated Dickey-Fuller ---------
                  Test         1% Critical       5% Critical      10% Critical
               Statistic           Value             Value             Value
------------------------------------------------------------------------------
 Z(t)             -1.590            -3.456            -2.878            -2.570
------------------------------------------------------------------------------
MacKinnon approximate p-value for Z(t) = 0.4888

. dfuller d.hlp, lags(2)

Augmented Dickey-Fuller test for unit root         Number of obs   =       304

                               ---------- Interpolated Dickey-Fuller ---------
                  Test         1% Critical       5% Critical      10% Critical
               Statistic           Value             Value             Value
------------------------------------------------------------------------------
 Z(t)             -9.060            -3.456            -2.878            -2.570
------------------------------------------------------------------------------
MacKinnon approximate p-value for Z(t) = 0.0000


THE USA


sum cvc cvnc cvd cvnd ldm fdp hlp

    Variable |        Obs        Mean    Std. Dev.       Min        Max
-------------+---------------------------------------------------------
         cvc |        345     5003958     5182373          1   2.01e+07
        cvnc |        344    58315.68    62168.42          0     250906
         cvd |        307    152354.5     91829.4          1     345955
        cvnd |        307    1126.889    776.1278          0       3749
         ldm |        345    59.58255     22.5265          0      75.46
-------------+---------------------------------------------------------
         fdp |        345    3.825553    .0815726   3.639559   3.961578
         hlp |        345    4.244928    .0915174   4.012348   4.446453

. sum l.cvc l.cvnc l.cvd l.cvnd ldm fdp hlp

    Variable |        Obs        Mean    Std. Dev.       Min        Max
-------------+---------------------------------------------------------
         cvc |
         L1. |        344     4960188     5125664          1   1.98e+07
             |
        cvnc |
         L1. |        343    57803.73    61528.76          0     250906
             |
         cvd |
         L1. |        306    151721.8    91307.16          1     342542
             |
        cvnd |
         L1. |        306    1119.418    766.2624          0       3749
             |
         ldm |        345    59.58255     22.5265          0      75.46
-------------+---------------------------------------------------------
         fdp |        345    3.825553    .0815726   3.639559   3.961578
         hlp |        345    4.244928    .0915174   4.012348   4.446453


 sqreg fdp cvc cvnc cvd cvnd ldm, quantiles(5 10 15 20 25 30 35 40 45 50 55 60
>  65 70 75 80 85 90 95) reps(20)
(fitting base model)

Bootstrap replications (20)
----+--- 1 ---+--- 2 ---+--- 3 ---+--- 4 ---+--- 5 
....................

Simultaneous quantile regression                    Number of obs =        307
  bootstrap(20) SEs                                 .05 Pseudo R2 =     0.4558
                                                    .10 Pseudo R2 =     0.4304
                                                    .15 Pseudo R2 =     0.3837
                                                    .20 Pseudo R2 =     0.3159
                                                    .25 Pseudo R2 =     0.2678
                                                    .30 Pseudo R2 =     0.2299
                                                    .35 Pseudo R2 =     0.1968
                                                    .40 Pseudo R2 =     0.1716
                                                    .45 Pseudo R2 =     0.1510
                                                    .50 Pseudo R2 =     0.1342
                                                    .55 Pseudo R2 =     0.1189
                                                    .60 Pseudo R2 =     0.1484
                                                    .65 Pseudo R2 =     0.1740
                                                    .70 Pseudo R2 =     0.1946
                                                    .75 Pseudo R2 =     0.2206
                                                    .80 Pseudo R2 =     0.2484
                                                    .85 Pseudo R2 =     0.2828
                                                    .90 Pseudo R2 =     0.3218
                                                    .95 Pseudo R2 =     0.3151

------------------------------------------------------------------------------
             |              Bootstrap
         fdp |      Coef.   Std. Err.      t    P>|t|     [95% Conf. Interval]
-------------+----------------------------------------------------------------
q05          |
         cvc |  -2.44e-08   1.96e-09   -12.48   0.000    -2.83e-08   -2.06e-08
        cvnc |  -1.26e-07   2.30e-07    -0.55   0.584    -5.79e-07    3.26e-07
         cvd |   1.41e-06   8.39e-08    16.86   0.000     1.25e-06    1.58e-06
        cvnd |   6.08e-06   8.28e-06     0.73   0.463    -.0000102    .0000224
         ldm |    .000214   .0002597     0.82   0.411    -.0002971    .0007251
       _cons |   3.641133   .0141053   258.14   0.000     3.613375    3.668891
-------------+----------------------------------------------------------------
q10          |
         cvc |  -2.48e-08   2.25e-09   -11.02   0.000    -2.92e-08   -2.03e-08
        cvnc |  -9.07e-08   2.28e-07    -0.40   0.692    -5.40e-07    3.59e-07
         cvd |   1.41e-06   1.10e-07    12.79   0.000     1.19e-06    1.62e-06
        cvnd |   7.63e-06   .0000113     0.68   0.498    -.0000145    .0000298
         ldm |   .0003525   .0003228     1.09   0.276    -.0002828    .0009878
       _cons |   3.634127   .0179463   202.50   0.000     3.598811    3.669443
-------------+----------------------------------------------------------------
q15          |
         cvc |  -2.47e-08   3.29e-09    -7.50   0.000    -3.11e-08   -1.82e-08
        cvnc |   4.82e-08   2.07e-07     0.23   0.816    -3.60e-07    4.56e-07
         cvd |   1.31e-06   1.17e-07    11.15   0.000     1.08e-06    1.54e-06
        cvnd |   .0000242   8.25e-06     2.93   0.004     7.94e-06    .0000404
         ldm |   .0001531   .0003243     0.47   0.637    -.0004851    .0007914
       _cons |   3.646629   .0186851   195.16   0.000     3.609859    3.683399
-------------+----------------------------------------------------------------
q20          |
         cvc |  -2.72e-08   3.39e-09    -8.00   0.000    -3.38e-08   -2.05e-08
        cvnc |   2.33e-07   2.19e-07     1.06   0.289    -1.99e-07    6.64e-07
         cvd |   1.34e-06   8.59e-08    15.57   0.000     1.17e-06    1.51e-06
        cvnd |   .0000272   4.22e-06     6.44   0.000     .0000189    .0000355
         ldm |   .0001226   .0001781     0.69   0.492    -.0002279    .0004731
       _cons |   3.649615   .0091584   398.50   0.000     3.631592    3.667638
-------------+----------------------------------------------------------------
q25          |
         cvc |  -2.94e-08   2.70e-09   -10.90   0.000    -3.47e-08   -2.41e-08
        cvnc |   3.59e-07   1.69e-07     2.13   0.034     2.66e-08    6.92e-07
         cvd |   1.41e-06   8.92e-08    15.78   0.000     1.23e-06    1.58e-06
        cvnd |    .000027   3.30e-06     8.17   0.000     .0000205    .0000335
         ldm |  -.0000112   .0002433    -0.05   0.963      -.00049    .0004677
       _cons |   3.657959   .0120773   302.88   0.000     3.634192    3.681726
-------------+----------------------------------------------------------------
q30          |
         cvc |  -2.96e-08   4.32e-09    -6.86   0.000    -3.81e-08   -2.11e-08
        cvnc |   3.87e-07   2.18e-07     1.77   0.077    -4.21e-08    8.15e-07
         cvd |   1.43e-06   1.82e-07     7.85   0.000     1.07e-06    1.78e-06
        cvnd |   .0000266   6.81e-06     3.91   0.000     .0000132      .00004
         ldm |  -.0000402   .0004852    -0.08   0.934     -.000995    .0009146
       _cons |   3.661268   .0188373   194.36   0.000     3.624199    3.698338
-------------+----------------------------------------------------------------
q35          |
         cvc |  -2.77e-08   5.96e-09    -4.65   0.000    -3.94e-08   -1.60e-08
        cvnc |   3.44e-07   3.30e-07     1.04   0.299    -3.06e-07    9.94e-07
         cvd |   1.37e-06   2.84e-07     4.83   0.000     8.14e-07    1.93e-06
        cvnd |   .0000304   .0000117     2.59   0.010     7.35e-06    .0000535
         ldm |  -9.96e-07   .0006664    -0.00   0.999    -.0013124    .0013104
       _cons |   3.660411   .0223734   163.61   0.000     3.616383    3.704439
-------------+----------------------------------------------------------------
q40          |
         cvc |  -3.63e-08   7.18e-09    -5.06   0.000    -5.05e-08   -2.22e-08
        cvnc |   9.33e-07   3.11e-07     3.00   0.003     3.21e-07    1.54e-06
         cvd |   1.58e-06   3.37e-07     4.69   0.000     9.18e-07    2.24e-06
        cvnd |   .0000165   .0000131     1.27   0.206    -9.17e-06    .0000422
         ldm |   .0000246   .0007479     0.03   0.974    -.0014471    .0014964
       _cons |   3.663012    .025216   145.27   0.000      3.61339    3.712633
-------------+----------------------------------------------------------------
q45          |
         cvc |  -3.38e-08   9.73e-09    -3.47   0.001    -5.29e-08   -1.46e-08
        cvnc |   8.53e-07   3.92e-07     2.18   0.030     8.17e-08    1.62e-06
         cvd |   1.45e-06   4.89e-07     2.96   0.003     4.86e-07    2.41e-06
        cvnd |   .0000192   .0000183     1.05   0.296    -.0000169    .0000552
         ldm |    .000254   .0009904     0.26   0.798    -.0016951    .0022031
       _cons |   3.662163   .0276799   132.30   0.000     3.607692    3.716634
-------------+----------------------------------------------------------------
q50          |
         cvc |  -3.33e-08   9.86e-09    -3.38   0.001    -5.27e-08   -1.39e-08
        cvnc |   8.75e-07   3.79e-07     2.31   0.022     1.29e-07    1.62e-06
         cvd |   1.41e-06   5.61e-07     2.51   0.013     3.04e-07    2.51e-06
        cvnd |   .0000141   .0000202     0.70   0.485    -.0000256    .0000538
         ldm |   .0005079   .0011791     0.43   0.667    -.0018124    .0028282
       _cons |    3.66105   .0300908   121.67   0.000     3.601835    3.720265
-------------+----------------------------------------------------------------
q55          |
         cvc |  -2.89e-08   9.43e-09    -3.07   0.002    -4.75e-08   -1.04e-08
        cvnc |   7.60e-07   4.48e-07     1.70   0.091    -1.21e-07    1.64e-06
         cvd |   9.08e-07   6.01e-07     1.51   0.132    -2.75e-07    2.09e-06
        cvnd |   .0000254   .0000284     0.90   0.371    -.0000304    .0000813
         ldm |   .0021173   .0013695     1.55   0.123    -.0005778    .0048123
       _cons |   3.632872   .0285149   127.40   0.000     3.576758    3.688986
-------------+----------------------------------------------------------------
q60          |
         cvc |  -3.77e-08   8.41e-09    -4.48   0.000    -5.42e-08   -2.11e-08
        cvnc |   6.73e-07   3.01e-07     2.23   0.026     7.98e-08    1.27e-06
         cvd |   1.47e-06   4.48e-07     3.27   0.001     5.85e-07    2.35e-06
        cvnd |   7.40e-06   .0000279     0.26   0.791    -.0000475    .0000623
         ldm |   .0025975    .001211     2.14   0.033     .0002143    .0049806
       _cons |   3.628381   .0273506   132.66   0.000     3.574558    3.682204
-------------+----------------------------------------------------------------
q65          |
         cvc |  -3.47e-08   6.86e-09    -5.06   0.000    -4.82e-08   -2.12e-08
        cvnc |   4.73e-07   3.18e-07     1.49   0.138    -1.53e-07    1.10e-06
         cvd |   1.42e-06   2.45e-07     5.81   0.000     9.42e-07    1.91e-06
        cvnd |   .0000102   .0000172     0.59   0.553    -.0000236    .0000441
         ldm |    .002531    .000711     3.56   0.000     .0011319    .0039301
       _cons |   3.642784   .0231607   157.28   0.000     3.597207    3.688361
-------------+----------------------------------------------------------------
q70          |
         cvc |  -3.46e-08   4.66e-09    -7.43   0.000    -4.38e-08   -2.54e-08
        cvnc |   4.72e-07   1.26e-07     3.74   0.000     2.23e-07    7.20e-07
         cvd |   1.41e-06   2.06e-07     6.86   0.000     1.01e-06    1.82e-06
        cvnd |   8.28e-06   9.42e-06     0.88   0.380    -.0000103    .0000268
         ldm |   .0023128   .0004155     5.57   0.000     .0014952    .0031304
       _cons |    3.66741   .0220258   166.51   0.000     3.624066    3.710754
-------------+----------------------------------------------------------------
q75          |
         cvc |  -3.31e-08   3.79e-09    -8.75   0.000    -4.06e-08   -2.57e-08
        cvnc |   4.41e-07   8.25e-08     5.34   0.000     2.79e-07    6.03e-07
         cvd |   1.34e-06   1.86e-07     7.22   0.000     9.75e-07    1.71e-06
        cvnd |   4.76e-06   7.45e-06     0.64   0.524    -9.91e-06    .0000194
         ldm |   .0024205   .0003639     6.65   0.000     .0017043    .0031366
       _cons |   3.672919    .021026   174.68   0.000     3.631542    3.714295
-------------+----------------------------------------------------------------
q80          |
         cvc |  -3.37e-08   4.37e-09    -7.72   0.000    -4.23e-08   -2.51e-08
        cvnc |   4.27e-07   1.09e-07     3.92   0.000     2.12e-07    6.41e-07
         cvd |   1.37e-06   1.97e-07     6.95   0.000     9.82e-07    1.76e-06
        cvnd |   4.91e-06   6.42e-06     0.76   0.445    -7.72e-06    .0000175
         ldm |   .0023581   .0003007     7.84   0.000     .0017664    .0029497
       _cons |   3.680762   .0166225   221.43   0.000     3.648051    3.713474
-------------+----------------------------------------------------------------
q85          |
         cvc |  -2.95e-08   4.21e-09    -6.99   0.000    -3.78e-08   -2.12e-08
        cvnc |   3.39e-07   1.05e-07     3.24   0.001     1.33e-07    5.45e-07
         cvd |   1.19e-06   1.84e-07     6.50   0.000     8.32e-07    1.55e-06
        cvnd |   1.15e-07   5.13e-06     0.02   0.982    -9.98e-06    .0000102
         ldm |   .0026765   .0002598    10.30   0.000     .0021652    .0031878
       _cons |   3.677251   .0129576   283.79   0.000     3.651753     3.70275
-------------+----------------------------------------------------------------
q90          |
         cvc |  -2.62e-08   3.36e-09    -7.80   0.000    -3.29e-08   -1.96e-08
        cvnc |   3.02e-07   1.10e-07     2.75   0.006     8.63e-08    5.19e-07
         cvd |   1.03e-06   1.80e-07     5.70   0.000     6.73e-07    1.38e-06
        cvnd |  -3.38e-06   4.86e-06    -0.70   0.487    -.0000129    6.18e-06
         ldm |   .0027067   .0006427     4.21   0.000     .0014419    .0039715
       _cons |   3.692129   .0565056    65.34   0.000     3.580933    3.803325
-------------+----------------------------------------------------------------
q95          |
         cvc |  -2.57e-08   2.83e-09    -9.10   0.000    -3.13e-08   -2.02e-08
        cvnc |   3.41e-07   1.64e-07     2.08   0.039     1.76e-08    6.64e-07
         cvd |   9.74e-07   1.70e-07     5.72   0.000     6.39e-07    1.31e-06
        cvnd |  -6.04e-06   5.70e-06    -1.06   0.291    -.0000173    5.19e-06
         ldm |   .0021636   .0008433     2.57   0.011      .000504    .0038232
       _cons |   3.738614   .0745606    50.14   0.000     3.591888     3.88534
------------------------------------------------------------------------------


sqreg fdp cvc cvnc cvd cvnd ldm, quantiles(5 10 20 30 40 50 60 70 80 90 95) r
> eps(20)
(fitting base model)

Bootstrap replications (20)
----+--- 1 ---+--- 2 ---+--- 3 ---+--- 4 ---+--- 5 
....................

Simultaneous quantile regression                    Number of obs =        307
  bootstrap(20) SEs                                 .05 Pseudo R2 =     0.4558
                                                    .10 Pseudo R2 =     0.4304
                                                    .20 Pseudo R2 =     0.3159
                                                    .30 Pseudo R2 =     0.2299
                                                    .40 Pseudo R2 =     0.1716
                                                    .50 Pseudo R2 =     0.1342
                                                    .60 Pseudo R2 =     0.1484
                                                    .70 Pseudo R2 =     0.1946
                                                    .80 Pseudo R2 =     0.2484
                                                    .90 Pseudo R2 =     0.3218
                                                    .95 Pseudo R2 =     0.3151

------------------------------------------------------------------------------
             |              Bootstrap
         fdp |      Coef.   Std. Err.      t    P>|t|     [95% Conf. Interval]
-------------+----------------------------------------------------------------
q05          |
         cvc |  -2.44e-08   2.09e-09   -11.69   0.000    -2.86e-08   -2.03e-08
        cvnc |  -1.26e-07   1.69e-07    -0.75   0.457    -4.59e-07    2.07e-07
         cvd |   1.41e-06   8.17e-08    17.32   0.000     1.25e-06    1.58e-06
        cvnd |   6.08e-06   8.34e-06     0.73   0.466    -.0000103    .0000225
         ldm |    .000214   .0001612     1.33   0.185    -.0001032    .0005313
       _cons |   3.641133   .0093313   390.21   0.000      3.62277    3.659496
-------------+----------------------------------------------------------------
q10          |
         cvc |  -2.48e-08   1.97e-09   -12.59   0.000    -2.86e-08   -2.09e-08
        cvnc |  -9.07e-08   2.30e-07    -0.39   0.693    -5.43e-07    3.62e-07
         cvd |   1.41e-06   7.25e-08    19.40   0.000     1.26e-06    1.55e-06
        cvnd |   7.63e-06   .0000103     0.74   0.459    -.0000126    .0000279
         ldm |   .0003525   .0002403     1.47   0.143    -.0001204    .0008254
       _cons |   3.634127   .0143269   253.66   0.000     3.605934    3.662321
-------------+----------------------------------------------------------------
q20          |
         cvc |  -2.72e-08   2.86e-09    -9.49   0.000    -3.28e-08   -2.15e-08
        cvnc |   2.33e-07   2.16e-07     1.08   0.283    -1.93e-07    6.58e-07
         cvd |   1.34e-06   7.49e-08    17.84   0.000     1.19e-06    1.48e-06
        cvnd |   .0000272   4.42e-06     6.14   0.000     .0000185    .0000359
         ldm |   .0001226   .0002198     0.56   0.577    -.0003098    .0005551
       _cons |   3.649615   .0124423   293.32   0.000      3.62513      3.6741
-------------+----------------------------------------------------------------
q30          |
         cvc |  -2.96e-08   2.86e-09   -10.36   0.000    -3.52e-08   -2.40e-08
        cvnc |   3.87e-07   2.14e-07     1.80   0.072    -3.53e-08    8.08e-07
         cvd |   1.43e-06   8.17e-08    17.46   0.000     1.27e-06    1.59e-06
        cvnd |   .0000266   6.45e-06     4.13   0.000     .0000139    .0000393
         ldm |  -.0000402   .0002414    -0.17   0.868    -.0005153    .0004349
       _cons |   3.661268   .0145696   251.29   0.000     3.632597     3.68994
-------------+----------------------------------------------------------------
q40          |
         cvc |  -3.63e-08   5.95e-09    -6.11   0.000    -4.81e-08   -2.46e-08
        cvnc |   9.33e-07   3.76e-07     2.48   0.014     1.93e-07    1.67e-06
         cvd |   1.58e-06   2.48e-07     6.36   0.000     1.09e-06    2.07e-06
        cvnd |   .0000165   .0000133     1.24   0.215    -9.64e-06    .0000427
         ldm |   .0000246   .0004733     0.05   0.959    -.0009067     .000956
       _cons |   3.663012   .0168978   216.77   0.000     3.629759    3.696264
-------------+----------------------------------------------------------------
q50          |
         cvc |  -3.33e-08   6.90e-09    -4.82   0.000    -4.69e-08   -1.97e-08
        cvnc |   8.75e-07   3.87e-07     2.26   0.025     1.13e-07    1.64e-06
         cvd |   1.41e-06   4.33e-07     3.25   0.001     5.55e-07    2.26e-06
        cvnd |   .0000141   .0000287     0.49   0.623    -.0000423    .0000705
         ldm |   .0005079    .000969     0.52   0.601     -.001399    .0024148
       _cons |    3.66105   .0207948   176.06   0.000     3.620129    3.701972
-------------+----------------------------------------------------------------
q60          |
         cvc |  -3.77e-08   3.94e-09    -9.56   0.000    -4.54e-08   -2.99e-08
        cvnc |   6.73e-07   2.09e-07     3.22   0.001     2.62e-07    1.08e-06
         cvd |   1.47e-06   2.43e-07     6.04   0.000     9.88e-07    1.94e-06
        cvnd |   7.40e-06   .0000102     0.73   0.469    -.0000127    .0000275
         ldm |   .0025975   .0003812     6.81   0.000     .0018473    .0033477
       _cons |   3.628381   .0219839   165.05   0.000     3.585119    3.671643
-------------+----------------------------------------------------------------
q70          |
         cvc |  -3.46e-08   2.77e-09   -12.47   0.000    -4.01e-08   -2.91e-08
        cvnc |   4.72e-07   7.76e-08     6.08   0.000     3.19e-07    6.24e-07
         cvd |   1.41e-06   1.37e-07    10.28   0.000     1.14e-06    1.68e-06
        cvnd |   8.28e-06   6.47e-06     1.28   0.202    -4.46e-06     .000021
         ldm |   .0023128   .0004557     5.08   0.000     .0014161    .0032095
       _cons |    3.66741   .0297064   123.46   0.000     3.608951    3.725868
-------------+----------------------------------------------------------------
q80          |
         cvc |  -3.37e-08   3.08e-09   -10.95   0.000    -3.98e-08   -2.77e-08
        cvnc |   4.27e-07   7.59e-08     5.63   0.000     2.78e-07    5.76e-07
         cvd |   1.37e-06   1.57e-07     8.73   0.000     1.06e-06    1.68e-06
        cvnd |   4.91e-06   5.41e-06     0.91   0.365    -5.74e-06    .0000156
         ldm |   .0023581   .0003879     6.08   0.000     .0015946    .0031215
       _cons |   3.680762   .0295046   124.75   0.000     3.622701    3.738824
-------------+----------------------------------------------------------------
q90          |
         cvc |  -2.62e-08   3.94e-09    -6.65   0.000    -3.40e-08   -1.85e-08
        cvnc |   3.02e-07   1.16e-07     2.61   0.009     7.46e-08    5.30e-07
         cvd |   1.03e-06   2.12e-07     4.85   0.000     6.11e-07    1.45e-06
        cvnd |  -3.38e-06   5.66e-06    -0.60   0.550    -.0000145    7.75e-06
         ldm |   .0027067   .0007775     3.48   0.001     .0011766    .0042368
       _cons |   3.692129   .0693485    53.24   0.000      3.55566    3.828598
-------------+----------------------------------------------------------------
q95          |
         cvc |  -2.57e-08   3.30e-09    -7.80   0.000    -3.22e-08   -1.93e-08
        cvnc |   3.41e-07   1.46e-07     2.33   0.020     5.32e-08    6.28e-07
         cvd |   9.74e-07   2.15e-07     4.52   0.000     5.50e-07    1.40e-06
        cvnd |  -6.04e-06   5.76e-06    -1.05   0.295    -.0000174    5.29e-06
         ldm |   .0021636   .0010192     2.12   0.035     .0001579    .0041693
       _cons |   3.738614   .0890337    41.99   0.000     3.563406    3.913821
------------------------------------------------------------------------------


reg d.fdp fdp l.cvc l.d.cvc gsi d.gsi cnhi d.cnhi

      Source |       SS           df       MS      Number of obs   =       343
-------------+----------------------------------   F(7, 335)       =      3.13
       Model |  .005713733         7  .000816248   Prob > F        =    0.0032
    Residual |  .087322135       335  .000260663   R-squared       =    0.0614
-------------+----------------------------------   Adj R-squared   =    0.0418
       Total |  .093035868       342  .000272035   Root MSE        =    .01615

------------------------------------------------------------------------------
       D.fdp |      Coef.   Std. Err.      t    P>|t|     [95% Conf. Interval]
-------------+----------------------------------------------------------------
         fdp |   .0212549   .0113663     1.87   0.062    -.0011034    .0436132
             |
         cvc |
         L1. |   7.06e-10   5.56e-10     1.27   0.205    -3.88e-10    1.80e-09
         LD. |  -6.30e-08   4.02e-08    -1.57   0.118    -1.42e-07    1.60e-08
             |
         gsi |
         --. |   .0015432   .0005666     2.72   0.007     .0004287    .0026577
         D1. |   .0022529   .0020986     1.07   0.284    -.0018753    .0063811
             |
        cnhi |
         --. |  -.0017109   .0006519    -2.62   0.009    -.0029932   -.0004285
         D1. |   -.003931   .0028608    -1.37   0.170    -.0095585    .0016965
             |
       _cons |  -.0761204   .0439634    -1.73   0.084    -.1625995    .0103587
------------------------------------------------------------------------------

. reg d.hlp hlp l.cvc l.d.cvc gsi d.gsi cnhi d.cnhi

      Source |       SS           df       MS      Number of obs   =       343
-------------+----------------------------------   F(7, 335)       =      3.29
       Model |  .006467187         7  .000923884   Prob > F        =    0.0022
    Residual |  .094184162       335  .000281147   R-squared       =    0.0643
-------------+----------------------------------   Adj R-squared   =    0.0447
       Total |   .10065135       342  .000294302   Root MSE        =    .01677

------------------------------------------------------------------------------
       D.hlp |      Coef.   Std. Err.      t    P>|t|     [95% Conf. Interval]
-------------+----------------------------------------------------------------
         hlp |    .033577   .0116477     2.88   0.004     .0106652    .0564889
             |
         cvc |
         L1. |   5.27e-10   5.75e-10     0.92   0.361    -6.05e-10    1.66e-09
         LD. |  -6.45e-08   4.18e-08    -1.55   0.123    -1.47e-07    1.76e-08
             |
         gsi |
         --. |   .0010475    .000589     1.78   0.076    -.0001111     .002206
         D1. |   .0021945   .0021795     1.01   0.315    -.0020927    .0064817
             |
        cnhi |
         --. |  -.0010641   .0006794    -1.57   0.118    -.0024006    .0002724
         D1. |  -.0039237   .0029674    -1.32   0.187    -.0097607    .0019134
             |
       _cons |  -.1439301   .0513279    -2.80   0.005    -.2448957   -.0429645
------------------------------------------------------------------------------

. test hlp l.cvc gsi cnhi

 ( 1)  hlp = 0
 ( 2)  L.cvc = 0
 ( 3)  gsi = 0
 ( 4)  cnhi = 0

       F(  4,   335) =    3.35
            Prob > F =    0.0104


THE USA
FOOD PRICE:

regress fdp lcvc lcvnc lgsi lcnhi

      Source |       SS           df       MS      Number of obs   =       313
-------------+----------------------------------   F(4, 308)       =     17.89
       Model |  .396712679         4   .09917817   Prob > F        =    0.0000
    Residual |  1.70739956       308  .005543505   R-squared       =    0.1885
-------------+----------------------------------   Adj R-squared   =    0.1780
       Total |  2.10411224       312  .006743949   Root MSE        =    .07445

------------------------------------------------------------------------------
         fdp |      Coef.   Std. Err.      t    P>|t|     [95% Conf. Interval]
-------------+----------------------------------------------------------------
        lcvc |   .0475089   .0058293     8.15   0.000     .0360387    .0589791
       lcvnc |  -.0504542   .0094668    -5.33   0.000     -.069082   -.0318263
        lgsi |   .5774057   .1514662     3.81   0.000     .2793663     .875445
       lcnhi |  -.7271776    .205277    -3.54   0.000      -1.1311   -.3232548
       _cons |   4.249002   .1774433    23.95   0.000     3.899847    4.598156
------------------------------------------------------------------------------

regress hlp lcvc lcvnc lgsi lcnhi

      Source |       SS           df       MS      Number of obs   =       313
-------------+----------------------------------   F(4, 308)       =     13.35
       Model |  .296811396         4  .074202849   Prob > F        =    0.0000
    Residual |  1.71162634       308  .005557228   R-squared       =    0.1478
-------------+----------------------------------   Adj R-squared   =    0.1367
       Total |  2.00843774       312    .0064373   Root MSE        =    .07455

------------------------------------------------------------------------------
         hlp |      Coef.   Std. Err.      t    P>|t|     [95% Conf. Interval]
-------------+----------------------------------------------------------------
        lcvc |   .0333415   .0058365     5.71   0.000     .0218571    .0448259
       lcvnc |  -.0199951   .0094785    -2.11   0.036    -.0386459   -.0013442
        lgsi |   .5470259   .1516535     3.61   0.000     .2486178     .845434
       lcnhi |  -.8175996    .205531    -3.98   0.000    -1.222022   -.4131771
       _cons |   5.042101   .1776628    28.38   0.000     4.692514    5.391687
------------------------------------------------------------------------------


. sqreg fdp lcvc lcvnc lcnhi lgsi, quantiles(05 10 20 30 40 50 60 70 80 90 95) reps(20)
(fitting base model)

Bootstrap replications (20)
----+--- 1 ---+--- 2 ---+--- 3 ---+--- 4 ---+--- 5 
....................

Simultaneous quantile regression                    Number of obs =        313
  bootstrap(20) SEs                                 .05 Pseudo R2 =     0.2789
                                                    .10 Pseudo R2 =     0.3258
                                                    .20 Pseudo R2 =     0.2380
                                                    .30 Pseudo R2 =     0.1650
                                                    .40 Pseudo R2 =     0.1262
                                                    .50 Pseudo R2 =     0.1004
                                                    .60 Pseudo R2 =     0.0917
                                                    .70 Pseudo R2 =     0.0676
                                                    .80 Pseudo R2 =     0.1112
                                                    .90 Pseudo R2 =     0.1592
                                                    .95 Pseudo R2 =     0.1587

------------------------------------------------------------------------------
             |              Bootstrap
         fdp |      Coef.   Std. Err.      t    P>|t|     [95% Conf. Interval]
-------------+----------------------------------------------------------------
q05          |
        lcvc |   .0898144   .0200634     4.48   0.000     .0503358     .129293
       lcvnc |  -.0855871   .0275572    -3.11   0.002    -.1398113   -.0313629
       lcnhi |  -2.144991   .7485632    -2.87   0.004    -3.617936   -.6720466
        lgsi |   1.688244   .5926507     2.85   0.005     .5220874      2.8544
       _cons |    5.11882    .514079     9.96   0.000     4.107269    6.130371
-------------+----------------------------------------------------------------
q10          |
        lcvc |   .0626075   .0150158     4.17   0.000      .033061     .092154
       lcvnc |  -.0666444   .0186278    -3.58   0.000    -.1032982   -.0299905
       lcnhi |  -1.058236   .5966405    -1.77   0.077    -2.232244    .1157709
        lgsi |   .8424164   .4603174     1.83   0.068    -.0633484    1.748181
       _cons |   4.379623   .4453819     9.83   0.000     3.503246    5.255999
-------------+----------------------------------------------------------------
q20          |
        lcvc |   .0680417   .0118421     5.75   0.000       .04474    .0913434
       lcvnc |  -.0675856    .015022    -4.50   0.000    -.0971444   -.0380268
       lcnhi |  -1.225368   .6038596    -2.03   0.043    -2.413581   -.0371562
        lgsi |   .9516013   .4553172     2.09   0.037     .0556754    1.847527
       _cons |   4.557206   .4715424     9.66   0.000     3.629354    5.485058
-------------+----------------------------------------------------------------
q30          |
        lcvc |   .0709393   .0098553     7.20   0.000     .0515471    .0903316
       lcvnc |  -.0551223   .0144129    -3.82   0.000    -.0834826    -.026762
       lcnhi |  -1.731716    .749851    -2.31   0.022    -3.207194   -.2562367
        lgsi |   1.303865   .5589918     2.33   0.020     .2039392    2.403791
       _cons |    5.01817   .5849178     8.58   0.000      3.86723    6.169111
-------------+----------------------------------------------------------------
q40          |
        lcvc |   .0641903   .0095161     6.75   0.000     .0454656     .082915
       lcvnc |  -.0349772   .0151308    -2.31   0.021      -.06475   -.0052045
       lcnhi |  -1.926962   .7420598    -2.60   0.010     -3.38711   -.4668139
        lgsi |   1.422152   .5584469     2.55   0.011      .323298    2.521006
       _cons |    5.23215   .5785089     9.04   0.000     4.093821     6.37048
-------------+----------------------------------------------------------------
q50          |
        lcvc |   .0717693   .0101092     7.10   0.000     .0518775    .0916611
       lcvnc |  -.0533752   .0175627    -3.04   0.003    -.0879333    -.018817
       lcnhi |  -1.373177   .7238452    -1.90   0.059    -2.797485      .05113
        lgsi |   .9967881   .5621484     1.77   0.077    -.1093491    2.102925
       _cons |   4.827119   .5181674     9.32   0.000     3.807523    5.846714
-------------+----------------------------------------------------------------
q60          |
        lcvc |   .0702916   .0161013     4.37   0.000     .0386092    .1019741
       lcvnc |  -.0555149    .015399    -3.61   0.000    -.0858155   -.0252143
       lcnhi |  -1.992244   .9255201    -2.15   0.032    -3.813386    -.171102
        lgsi |   1.553415   .7639339     2.03   0.043     .0502251    3.056605
       _cons |   5.138918   .5732584     8.96   0.000     4.010919    6.266916
-------------+----------------------------------------------------------------
q70          |
        lcvc |   .0336581   .0217494     1.55   0.123    -.0091381    .0764543
       lcvnc |  -.0463127   .0115165    -4.02   0.000    -.0689737   -.0236517
       lcnhi |  -1.177683   .8091195    -1.46   0.147    -2.769785    .4144177
        lgsi |   1.018771   .6124763     1.66   0.097     -.186396    2.223938
       _cons |    4.49119   .5594984     8.03   0.000     3.390268    5.592113
-------------+----------------------------------------------------------------
q80          |
        lcvc |   .0253588   .0076122     3.33   0.001     .0103803    .0403374
       lcvnc |  -.0396752   .0068782    -5.77   0.000    -.0532096   -.0261409
       lcnhi |  -.9387655   .5336413    -1.76   0.080    -1.988809    .1112784
        lgsi |   .8308672    .414931     2.00   0.046     .0144092    1.647325
       _cons |   4.354114     .35972    12.10   0.000     3.646294    5.061933
-------------+----------------------------------------------------------------
q90          |
        lcvc |   .0291763   .0053353     5.47   0.000     .0186782    .0396745
       lcvnc |  -.0417734   .0099192    -4.21   0.000    -.0612913   -.0222555
       lcnhi |   -.975256   .7032265    -1.39   0.166    -2.358992      .40848
        lgsi |   .8503722   .5428813     1.57   0.118    -.2178531    1.918597
       _cons |   4.399316   .4818766     9.13   0.000      3.45113    5.347503
-------------+----------------------------------------------------------------
q95          |
        lcvc |   .0299986   .0062654     4.79   0.000     .0176703     .042327
       lcvnc |  -.0633455   .0140757    -4.50   0.000    -.0910422   -.0356487
       lcnhi |   .1194288   .6964948     0.17   0.864    -1.251061    1.489919
        lgsi |   .0107012   .5128915     0.02   0.983    -.9985132    1.019916
       _cons |   3.619457   .6455498     5.61   0.000     2.349211    4.889702
------------------------------------------------------------------------------

COINTEGRATION

F( 19,   308) =   22.15
            Prob > F =    0.0000

. pssbounds, fstat(22.15) observations(308) case(3) k(4)

PESARAN, SHIN AND SMITH (2001) COINTEGRATION TEST
Obs: 308
No. Regressors (k): 4
Case: 3
------------------------------------------------------------
                                 F-test
------------------------------------------------------------
                   <----- I(0) ---------- I(1) ----->
10% critical value       2.450           3.520
5% critical value        2.860           4.010
1% critical value        3.740           5.060

F-stat. =    22.150
------------------------------------------------------------
F-statistic note: Asymptotic critical values used.

HEALTH PRICE:

. sqreg hlp lcvc lcvnc lcnhi lgsi, quantiles(05 10 20 30 40 50 60 70 80 90 95) reps(20)
(fitting base model)

Bootstrap replications (20)
----+--- 1 ---+--- 2 ---+--- 3 ---+--- 4 ---+--- 5 
....................

Simultaneous quantile regression                    Number of obs =        313
  bootstrap(20) SEs                                 .05 Pseudo R2 =     0.1144
                                                    .10 Pseudo R2 =     0.1270
                                                    .20 Pseudo R2 =     0.0911
                                                    .30 Pseudo R2 =     0.0747
                                                    .40 Pseudo R2 =     0.0775
                                                    .50 Pseudo R2 =     0.0879
                                                    .60 Pseudo R2 =     0.1029
                                                    .70 Pseudo R2 =     0.0895
                                                    .80 Pseudo R2 =     0.1178
                                                    .90 Pseudo R2 =     0.2096
                                                    .95 Pseudo R2 =     0.3269

------------------------------------------------------------------------------
             |              Bootstrap
         hlp |      Coef.   Std. Err.      t    P>|t|     [95% Conf. Interval]
-------------+----------------------------------------------------------------
q05          |
        lcvc |   .0534877   .0139303     3.84   0.000      .026077    .0808983
       lcvnc |  -.0481126   .0164913    -2.92   0.004    -.0805624   -.0156628
       lcnhi |  -1.654194   .5248507    -3.15   0.002     -2.68694   -.6214473
        lgsi |   1.264767   .4124396     3.07   0.002     .4532115    2.076323
       _cons |   5.401465   .3820868    14.14   0.000     4.649635    6.153296
-------------+----------------------------------------------------------------
q10          |
        lcvc |   .0301042   .0111981     2.69   0.008     .0080698    .0521387
       lcvnc |  -.0207289   .0093444    -2.22   0.027    -.0391159   -.0023419
       lcnhi |  -.8152208   .4238661    -1.92   0.055     -1.64926     .018819
        lgsi |   .5732981   .3192149     1.80   0.073    -.0548198    1.201416
       _cons |   4.902167   .3430381    14.29   0.000     4.227173    5.577162
-------------+----------------------------------------------------------------
q20          |
        lcvc |   .0242587   .0059066     4.11   0.000     .0126363    .0358811
       lcvnc |  -.0126117   .0062556    -2.02   0.045    -.0249207   -.0003027
       lcnhi |  -.5903871   .2261149    -2.61   0.009    -1.035312   -.1454618
        lgsi |   .3833943    .161441     2.37   0.018     .0657276     .701061
       _cons |   4.775722   .2139189    22.32   0.000     4.354794    5.196649
-------------+----------------------------------------------------------------
q30          |
        lcvc |    .029607   .0073605     4.02   0.000     .0151239    .0440902
       lcvnc |  -.0110893   .0110747    -1.00   0.317     -.032881    .0107023
       lcnhi |  -.8789443   .4461525    -1.97   0.050    -1.756837   -.0010519
        lgsi |   .5828429    .317923     1.83   0.068    -.0427328    1.208419
       _cons |   5.048501    .402059    12.56   0.000     4.257371     5.83963
-------------+----------------------------------------------------------------
q40          |
        lcvc |   .0356659   .0086771     4.11   0.000      .018592    .0527397
       lcvnc |  -.0059522   .0131705    -0.45   0.652    -.0318677    .0199634
       lcnhi |  -1.312406   .5668012    -2.32   0.021    -2.427698   -.1971135
        lgsi |   .8794886   .4268418     2.06   0.040     .0395936    1.719384
       _cons |   5.471338   .4451486    12.29   0.000      4.59542    6.347255
-------------+----------------------------------------------------------------
q50          |
        lcvc |   .0446397   .0131553     3.39   0.001      .018754    .0705254
       lcvnc |  -.0098141   .0220954    -0.44   0.657    -.0532911    .0336629
       lcnhi |  -1.654773   .4317704    -3.83   0.000    -2.504366   -.8051805
        lgsi |   1.141109   .3610317     3.16   0.002     .4307083     1.85151
       _cons |   5.725946   .2744628    20.86   0.000     5.185887    6.266005
-------------+----------------------------------------------------------------
q60          |
        lcvc |   .0649443   .0147446     4.40   0.000     .0359314    .0939572
       lcvnc |  -.0411839   .0281042    -1.47   0.144    -.0964845    .0141167
       lcnhi |  -1.739447   .5617186    -3.10   0.002    -2.844738   -.6341553
        lgsi |   1.264029   .4703171     2.69   0.008     .3385876     2.18947
       _cons |   5.653696   .3602831    15.69   0.000     4.944768    6.362624
-------------+----------------------------------------------------------------
q70          |
        lcvc |   .0381467   .0136912     2.79   0.006     .0112066    .0650868
       lcvnc |  -.0230642   .0091018    -2.53   0.012    -.0409738   -.0051547
       lcnhi |  -.8507173    .511414    -1.66   0.097    -1.857025      .15559
        lgsi |   .5757661   .3930463     1.46   0.144    -.1976295    1.349162
       _cons |   5.090275   .3504553    14.52   0.000     4.400685    5.779864
-------------+----------------------------------------------------------------
q80          |
        lcvc |   .0164576   .0095193     1.73   0.085    -.0022735    .0351887
       lcvnc |  -.0117721   .0067594    -1.74   0.083    -.0250725    .0015283
       lcnhi |  -.2294718   .3745984    -0.61   0.541    -.9665676    .5076241
        lgsi |   .1131629   .2843814     0.40   0.691    -.4464133    .6727391
       _cons |   4.672256   .2627658    17.78   0.000     4.155212    5.189299
-------------+----------------------------------------------------------------
q90          |
        lcvc |    .014969   .0059438     2.52   0.012     .0032734    .0266647
       lcvnc |  -.0114479   .0032175    -3.56   0.000     -.017779   -.0051168
       lcnhi |  -.1358791   .2746486    -0.49   0.621     -.676304    .4045458
        lgsi |   .0418653   .2133187     0.20   0.845    -.3778811    .4616117
       _cons |   4.608332   .1815062    25.39   0.000     4.251183    4.965481
-------------+----------------------------------------------------------------
q95          |
        lcvc |   .0143194   .0029231     4.90   0.000     .0085676    .0200712
       lcvnc |   -.007453    .002463    -3.03   0.003    -.0122994   -.0026066
       lcnhi |  -.1712139   .1498037    -1.14   0.254     -.465982    .1235542
        lgsi |   .0579303   .1209122     0.48   0.632    -.1799881    .2958487
       _cons |   4.656823   .0923308    50.44   0.000     4.475144    4.838502
------------------------------------------------------------------------------

COINTEGRATION

 F( 19,   308) =   68.94
            Prob > F =    0.0000

pssbounds, fstat(68.94) observations(308) case(3) k(4)

PESARAN, SHIN AND SMITH (2001) COINTEGRATION TEST
Obs: 308
No. Regressors (k): 4
Case: 3
------------------------------------------------------------
                                 F-test
------------------------------------------------------------
                   <----- I(0) ---------- I(1) ----->
10% critical value       2.450           3.520
5% critical value        2.860           4.010
1% critical value        3.740           5.060

F-stat. =    68.940
------------------------------------------------------------
F-statistic note: Asymptotic critical values used.


ITALY:

regress fdp lcvc lcvnc lgsi lcnhi

      Source |       SS           df       MS      Number of obs   =       316
-------------+----------------------------------   F(4, 311)       =     17.87
       Model |  .343613331         4  .085903333   Prob > F        =    0.0000
    Residual |  1.49515041       311  .004807558   R-squared       =    0.1869
-------------+----------------------------------   Adj R-squared   =    0.1764
       Total |  1.83876374       315  .005837345   Root MSE        =    .06934

------------------------------------------------------------------------------
         fdp |      Coef.   Std. Err.      t    P>|t|     [95% Conf. Interval]
-------------+----------------------------------------------------------------
        lcvc |  -.0410285   .0056046    -7.32   0.000    -.0520562   -.0300008
       lcvnc |   .0105891   .0040511     2.61   0.009     .0026181    .0185602
        lgsi |  -.9591703   .1596954    -6.01   0.000     -1.27339   -.6449503
       lcnhi |   1.444382   .2294285     6.30   0.000     .9929533     1.89581
       _cons |   1.886597   .2600697     7.25   0.000     1.374878    2.398316
------------------------------------------------------------------------------

. regress hlp lcvc lcvnc lgsi lcnhi

      Source |       SS           df       MS      Number of obs   =       316
-------------+----------------------------------   F(4, 311)       =     15.24
       Model |  .221432357         4  .055358089   Prob > F        =    0.0000
    Residual |  1.12960575       311  .003632173   R-squared       =    0.1639
-------------+----------------------------------   Adj R-squared   =    0.1531
       Total |  1.35103811       315   .00428901   Root MSE        =    .06027

------------------------------------------------------------------------------
         hlp |      Coef.   Std. Err.      t    P>|t|     [95% Conf. Interval]
-------------+----------------------------------------------------------------
        lcvc |  -.0348039   .0048715    -7.14   0.000    -.0443892   -.0252186
       lcvnc |   .0192703   .0035212     5.47   0.000     .0123418    .0261988
        lgsi |  -.7335896   .1388076    -5.28   0.000     -1.00671   -.4604688
       lcnhi |   1.007977   .1994198     5.05   0.000     .6155945     1.40036
       _cons |   2.486748   .2260533    11.00   0.000      2.04196    2.931535
------------------------------------------------------------------------------


. sqreg fdp lcvc lcvnc lcnhi lgsi, quantiles(05 10 20 30 40 50 60 70 80 90 95) reps(20)
(fitting base model)

Bootstrap replications (20)
----+--- 1 ---+--- 2 ---+--- 3 ---+--- 4 ---+--- 5 
....................

Simultaneous quantile regression                    Number of obs =        316
  bootstrap(20) SEs                                 .05 Pseudo R2 =     0.1499
                                                    .10 Pseudo R2 =     0.0849
                                                    .20 Pseudo R2 =     0.1271
                                                    .30 Pseudo R2 =     0.1663
                                                    .40 Pseudo R2 =     0.1867
                                                    .50 Pseudo R2 =     0.1612
                                                    .60 Pseudo R2 =     0.1298
                                                    .70 Pseudo R2 =     0.1334
                                                    .80 Pseudo R2 =     0.1506
                                                    .90 Pseudo R2 =     0.2030
                                                    .95 Pseudo R2 =     0.2879

------------------------------------------------------------------------------
             |              Bootstrap
         fdp |      Coef.   Std. Err.      t    P>|t|     [95% Conf. Interval]
-------------+----------------------------------------------------------------
q05          |
        lcvc |  -.0100905   .0239842    -0.42   0.674    -.0572824    .0371014
       lcvnc |   .0023493   .0096572     0.24   0.808    -.0166524     .021351
       lcnhi |  -.2026624   1.287529    -0.16   0.875    -2.736032    2.330707
        lgsi |   .0682761   .8271076     0.08   0.934    -1.559158     1.69571
       _cons |   4.026629   1.663639     2.42   0.016     .7532187     7.30004
-------------+----------------------------------------------------------------
q10          |
        lcvc |  -.0536092   .0172248    -3.11   0.002     -.087501   -.0197173
       lcvnc |   .0137433   .0066152     2.08   0.039     .0007271    .0267596
       lcnhi |   2.162774   .9488694     2.28   0.023     .2957582    4.029789
        lgsi |  -1.426718   .6042616    -2.36   0.019    -2.615676   -.2377602
       _cons |   .9106823   1.258016     0.72   0.470    -1.564617    3.385982
-------------+----------------------------------------------------------------
q20          |
        lcvc |  -.0523246   .0065208    -8.02   0.000    -.0651549   -.0394942
       lcvnc |   .0183716   .0022567     8.14   0.000     .0139313    .0228119
       lcnhi |   2.248107   .2800481     8.03   0.000     1.697078    2.799135
        lgsi |  -1.468506   .1891947    -7.76   0.000    -1.840769   -1.096242
       _cons |   .6955655   .3512131     1.98   0.049     .0045112     1.38662
-------------+----------------------------------------------------------------
q30          |
        lcvc |  -.0529386   .0042209   -12.54   0.000    -.0612437   -.0446334
       lcvnc |   .0173276   .0026292     6.59   0.000     .0121543     .022501
       lcnhi |   2.440386    .222421    10.97   0.000     2.002745    2.878026
        lgsi |  -1.568856   .1583706    -9.91   0.000    -1.880469   -1.257242
       _cons |    .342743   .2667605     1.28   0.200    -.1821406    .8676265
-------------+----------------------------------------------------------------
q40          |
        lcvc |  -.0518541   .0082692    -6.27   0.000    -.0681247   -.0355835
       lcvnc |   .0131426   .0041963     3.13   0.002     .0048859    .0213993
       lcnhi |   2.553743   .2842354     8.98   0.000     1.994476    3.113011
        lgsi |  -1.638383   .2187045    -7.49   0.000     -2.06871   -1.208055
       _cons |   .1952238   .2760878     0.71   0.480    -.3480124      .73846
-------------+----------------------------------------------------------------
q50          |
        lcvc |  -.0475855   .0105345    -4.52   0.000    -.0683133   -.0268576
       lcvnc |   .0116508   .0078813     1.48   0.140    -.0038567    .0271582
       lcnhi |   2.367333   .4913152     4.82   0.000     1.400611    3.334056
        lgsi |  -1.530818   .3684111    -4.16   0.000    -2.255712   -.8059247
       _cons |   .4939357    .536724     0.92   0.358    -.5621339    1.550005
-------------+----------------------------------------------------------------
q60          |
        lcvc |  -.0509622   .0061586    -8.28   0.000    -.0630799   -.0388445
       lcvnc |   .0259941   .0046426     5.60   0.000     .0168593    .0351289
       lcnhi |    1.76325   .4731602     3.73   0.000     .8322498     2.69425
        lgsi |  -1.188275   .3419274    -3.48   0.001    -1.861059   -.5154914
       _cons |   1.542471   .5684828     2.71   0.007     .4239119    2.661029
-------------+----------------------------------------------------------------
q70          |
        lcvc |  -.0419492   .0083888    -5.00   0.000    -.0584552   -.0254432
       lcvnc |    .021535   .0080814     2.66   0.008      .005634    .0374361
       lcnhi |   1.005134   .3430174     2.93   0.004     .3302059    1.680062
        lgsi |  -.6535253   .2536953    -2.58   0.010    -1.152701   -.1543491
       _cons |   2.408437   .3401408     7.08   0.000     1.739169    3.077705
-------------+----------------------------------------------------------------
q80          |
        lcvc |  -.0169839   .0073805    -2.30   0.022     -.031506   -.0024618
       lcvnc |  -.0013408   .0070553    -0.19   0.849     -.015223    .0125414
       lcnhi |   .2994717   .2028932     1.48   0.141    -.0997453    .6986887
        lgsi |  -.1527069    .160259    -0.95   0.341    -.4680359     .162622
       _cons |   3.147947   .1499691    20.99   0.000     2.852865    3.443029
-------------+----------------------------------------------------------------
q90          |
        lcvc |   -.016404   .0038398    -4.27   0.000    -.0239593   -.0088487
       lcvnc |  -.0011174   .0028135    -0.40   0.692    -.0066533    .0044184
       lcnhi |   .3589584    .125473     2.86   0.005     .1120751    .6058417
        lgsi |  -.2439834   .0993013    -2.46   0.015    -.4393707   -.0485961
       _cons |   3.291445   .0865091    38.05   0.000     3.121228    3.461662
-------------+----------------------------------------------------------------
q95          |
        lcvc |  -.0133557   .0026802    -4.98   0.000    -.0186293    -.008082
       lcvnc |  -.0028326   .0019831    -1.43   0.154    -.0067346    .0010695
       lcnhi |   .2693952   .0880615     3.06   0.002     .0961235    .4426669
        lgsi |  -.1809996   .0697791    -2.59   0.010    -.3182983   -.0437008
       _cons |   3.379934   .0597425    56.58   0.000     3.262384    3.497485
------------------------------------------------------------------------------

 F( 19,   311) =   92.80
            Prob > F =    0.0000

 
pssbounds, fstat(92.80) observations(311) case(3) k(4)

PESARAN, SHIN AND SMITH (2001) COINTEGRATION TEST
Obs: 311
No. Regressors (k): 4
Case: 3
------------------------------------------------------------
                                 F-test
------------------------------------------------------------
                   <----- I(0) ---------- I(1) ----->
10% critical value       2.450           3.520
5% critical value        2.860           4.010
1% critical value        3.740           5.060

F-stat. =    92.800
------------------------------------------------------------
F-statistic note: Asymptotic critical values used.


.  sqreg hlp lcvc lcvnc lcnhi lgsi, quantiles(05 10 20 30 40 50 60 70 80 90 95) reps(20)
(fitting base model)

Bootstrap replications (20)
----+--- 1 ---+--- 2 ---+--- 3 ---+--- 4 ---+--- 5 
....................

Simultaneous quantile regression                    Number of obs =        316
  bootstrap(20) SEs                                 .05 Pseudo R2 =     0.1408
                                                    .10 Pseudo R2 =     0.0899
                                                    .20 Pseudo R2 =     0.0716
                                                    .30 Pseudo R2 =     0.0845
                                                    .40 Pseudo R2 =     0.1051
                                                    .50 Pseudo R2 =     0.1230
                                                    .60 Pseudo R2 =     0.1308
                                                    .70 Pseudo R2 =     0.0728
                                                    .80 Pseudo R2 =     0.0954
                                                    .90 Pseudo R2 =     0.2254
                                                    .95 Pseudo R2 =     0.3912

------------------------------------------------------------------------------
             |              Bootstrap
         hlp |      Coef.   Std. Err.      t    P>|t|     [95% Conf. Interval]
-------------+----------------------------------------------------------------
q05          |
        lcvc |  -.0138214   .0095404    -1.45   0.148    -.0325932    .0049504
       lcvnc |   .0071599   .0044407     1.61   0.108    -.0015776    .0158975
       lcnhi |   .0268544   .5133922     0.05   0.958     -.983307    1.037016
        lgsi |   -.102814   .3302291    -0.31   0.756    -.7525798    .5469517
       _cons |   3.685129   .6647523     5.54   0.000     2.377148    4.993109
-------------+----------------------------------------------------------------
q10          |
        lcvc |  -.0308676   .0053322    -5.79   0.000    -.0413593   -.0203758
       lcvnc |   .0129552   .0022059     5.87   0.000     .0086148    .0172957
       lcnhi |   1.023584   .1558579     6.57   0.000     .7169146    1.330253
        lgsi |  -.7359415   .1069803    -6.88   0.000    -.9464381   -.5254449
       _cons |   2.367245   .1926882    12.29   0.000     1.988108    2.746383
-------------+----------------------------------------------------------------
q20          |
        lcvc |  -.0307575   .0078867    -3.90   0.000    -.0462755   -.0152396
       lcvnc |    .013358   .0031929     4.18   0.000     .0070756    .0196403
       lcnhi |   1.073197   .3508962     3.06   0.002     .3827661    1.763628
        lgsi |  -.7579444   .2238845    -3.39   0.001    -1.198464   -.3174244
       _cons |   2.254541   .4824324     4.67   0.000     1.305297    3.203785
-------------+----------------------------------------------------------------
q30          |
        lcvc |  -.0415059   .0084372    -4.92   0.000     -.058107   -.0249048
       lcvnc |   .0178839   .0024352     7.34   0.000     .0130923    .0226754
       lcnhi |   1.700022   .3680803     4.62   0.000     .9757794    2.424265
        lgsi |  -1.137846   .2278331    -4.99   0.000    -1.586135   -.6895565
       _cons |   1.349319   .5332954     2.53   0.012     .2999955    2.398642
-------------+----------------------------------------------------------------
q40          |
        lcvc |  -.0415538   .0074251    -5.60   0.000    -.0561636   -.0269439
       lcvnc |   .0173556   .0059989     2.89   0.004     .0055519    .0291592
       lcnhi |   1.789213   .2070389     8.64   0.000     1.381839    2.196587
        lgsi |  -1.189908   .1791273    -6.64   0.000    -1.542363   -.8374538
       _cons |   1.208609   .1819981     6.64   0.000     .8505054    1.566712
-------------+----------------------------------------------------------------
q50          |
        lcvc |  -.0459215   .0073972    -6.21   0.000    -.0604763   -.0313667
       lcvnc |   .0318313   .0091851     3.47   0.001     .0137586     .049904
       lcnhi |   1.924498   .2574763     7.47   0.000     1.417882    2.431113
        lgsi |  -1.400958   .2253392    -6.22   0.000     -1.84434   -.9575756
       _cons |   1.502543   .2204604     6.82   0.000      1.06876    1.936325
-------------+----------------------------------------------------------------
q60          |
        lcvc |   -.045271   .0057956    -7.81   0.000    -.0566745   -.0338675
       lcvnc |   .0374696   .0035002    10.71   0.000     .0305826    .0443566
       lcnhi |   1.692473   .2799779     6.05   0.000     1.141583    2.243364
        lgsi |  -1.258113   .2050755    -6.13   0.000    -1.661624   -.8546023
       _cons |   1.840196   .3343023     5.50   0.000     1.182415    2.497976
-------------+----------------------------------------------------------------
q70          |
        lcvc |   -.030289   .0112204    -2.70   0.007    -.0523666   -.0082115
       lcvnc |    .022833   .0116426     1.96   0.051    -.0000751    .0457411
       lcnhi |   .5181929   .3328352     1.56   0.121    -.1367006    1.173086
        lgsi |   -.415688   .2474895    -1.68   0.094    -.9026536    .0712777
       _cons |   3.163154   .3390701     9.33   0.000     2.495992    3.830315
-------------+----------------------------------------------------------------
q80          |
        lcvc |   -.014666   .0093099    -1.58   0.116    -.0329844    .0036523
       lcvnc |   .0095034   .0095818     0.99   0.322    -.0093499    .0283567
       lcnhi |  -.1400796   .2854564    -0.49   0.624    -.7017497    .4215905
        lgsi |   .0682011   .2141006     0.32   0.750    -.3530678    .4894701
       _cons |   3.806811    .262804    14.49   0.000     3.289712    4.323909
-------------+----------------------------------------------------------------
q90          |
        lcvc |  -.0078427   .0026062    -3.01   0.003    -.0129708   -.0027147
       lcvnc |   .0053967   .0020904     2.58   0.010     .0012835    .0095098
       lcnhi |   -.400766   .0807524    -4.96   0.000    -.5596561    -.241876
        lgsi |   .2577464   .0599438     4.30   0.000     .1397996    .3756931
       _cons |   4.054074   .0775095    52.30   0.000     3.901565    4.206583
-------------+----------------------------------------------------------------
q95          |
        lcvc |  -.0075494   .0015413    -4.90   0.000    -.0105822   -.0045167
       lcvnc |   .0052604   .0011905     4.42   0.000     .0029179    .0076029
       lcnhi |  -.4436689   .0497226    -8.92   0.000    -.5415042   -.3458336
        lgsi |    .286608   .0366364     7.82   0.000     .2145214    .3586946
       _cons |   4.111364   .0492945    83.40   0.000     4.014371    4.208357
------------------------------------------------------------------------------

 F( 19,   311) =  23.16
            Prob > F =    0.0000

. pssbounds, fstat(23.16) observations(311) case(3) k(4)

PESARAN, SHIN AND SMITH (2001) COINTEGRATION TEST
Obs: 311
No. Regressors (k): 4
Case: 3
------------------------------------------------------------
                                 F-test
------------------------------------------------------------
                   <----- I(0) ---------- I(1) ----->
10% critical value       2.450           3.520
5% critical value        2.860           4.010
1% critical value        3.740           5.060

F-stat. =    23.160
------------------------------------------------------------
F-statistic note: Asymptotic critical values used.


FRANCE:

regress fdp lcvc lcvnc lcnhi lgsi

      Source |       SS           df       MS      Number of obs   =       306
-------------+----------------------------------   F(4, 301)       =      4.29
       Model |  .099803146         4  .024950787   Prob > F        =    0.0022
    Residual |  1.75090487       301   .00581696   R-squared       =    0.0539
-------------+----------------------------------   Adj R-squared   =    0.0414
       Total |  1.85070802       305  .006067895   Root MSE        =    .07627

------------------------------------------------------------------------------
         fdp |      Coef.   Std. Err.      t    P>|t|     [95% Conf. Interval]
-------------+----------------------------------------------------------------
        lcvc |  -.0090244   .0045818    -1.97   0.050    -.0180408   -7.91e-06
       lcvnc |  -.0025602   .0029887    -0.86   0.392    -.0084416    .0033212
       lcnhi |    .063649   .0932139     0.68   0.495    -.1197845    .2470824
        lgsi |   .0116347   .0509554     0.23   0.820    -.0886393    .1119086
       _cons |   3.372057    .142139    23.72   0.000     3.092345    3.651769
------------------------------------------------------------------------------

. regress hlp lcvc lcvnc lcnhi lgsi

      Source |       SS           df       MS      Number of obs   =       306
-------------+----------------------------------   F(4, 301)       =      7.06
       Model |  .099901627         4  .024975407   Prob > F        =    0.0000
    Residual |  1.06440781       301  .003536239   R-squared       =    0.0858
-------------+----------------------------------   Adj R-squared   =    0.0737
       Total |  1.16430944       305  .003817408   Root MSE        =    .05947

------------------------------------------------------------------------------
         hlp |      Coef.   Std. Err.      t    P>|t|     [95% Conf. Interval]
-------------+----------------------------------------------------------------
        lcvc |  -.0108331   .0035724    -3.03   0.003    -.0178632   -.0038031
       lcvnc |   .0048275   .0023303     2.07   0.039     .0002418    .0094131
       lcnhi |   .0472341   .0726781     0.65   0.516    -.0957874    .1902556
        lgsi |  -.0297547   .0397295    -0.75   0.454    -.1079374     .048428
       _cons |   3.186151   .1108246    28.75   0.000     2.968062    3.404241
------------------------------------------------------------------------------

. 

. sqreg fdp lcvc lcvnc lcnhi lgsi, quantiles(05 10 20 30 40 50 60 70 80 90 95) reps(20)
(fitting base model)

Bootstrap replications (20)
----+--- 1 ---+--- 2 ---+--- 3 ---+--- 4 ---+--- 5 
....................

Simultaneous quantile regression                    Number of obs =        306
  bootstrap(20) SEs                                 .05 Pseudo R2 =     0.0696
                                                    .10 Pseudo R2 =     0.0272
                                                    .20 Pseudo R2 =     0.0100
                                                    .30 Pseudo R2 =     0.0678
                                                    .40 Pseudo R2 =     0.1047
                                                    .50 Pseudo R2 =     0.0747
                                                    .60 Pseudo R2 =     0.0584
                                                    .70 Pseudo R2 =     0.0954
                                                    .80 Pseudo R2 =     0.1519
                                                    .90 Pseudo R2 =     0.1910
                                                    .95 Pseudo R2 =     0.2274

------------------------------------------------------------------------------
             |              Bootstrap
         fdp |      Coef.   Std. Err.      t    P>|t|     [95% Conf. Interval]
-------------+----------------------------------------------------------------
q05          |
        lcvc |  -.0166915   .0054089    -3.09   0.002    -.0273355   -.0060475
       lcvnc |    .000163   .0032903     0.05   0.961    -.0063119    .0066378
       lcnhi |   .3437331   .0972767     3.53   0.000     .1523045    .5351617
        lgsi |  -.2388551   .0599502    -3.98   0.000    -.3568297   -.1208805
       _cons |   3.214453   .1091862    29.44   0.000     2.999588    3.429318
-------------+----------------------------------------------------------------
q10          |
        lcvc |  -.0043614   .0073637    -0.59   0.554    -.0188523    .0101295
       lcvnc |  -.0001761   .0017382    -0.10   0.919    -.0035967    .0032445
       lcnhi |    .159445   .1389153     1.15   0.252    -.1139231    .4328131
        lgsi |   -.122531   .0820852    -1.49   0.137    -.2840646    .0390025
       _cons |    3.36298   .1688517    19.92   0.000     3.030701     3.69526
-------------+----------------------------------------------------------------
q20          |
        lcvc |  -9.43e-06    .005399    -0.00   0.999     -.010634    .0106151
       lcvnc |  -.0016576    .002256    -0.73   0.463    -.0060971    .0027819
       lcnhi |   .0760121   .1118896     0.68   0.497    -.1441728    .2961971
        lgsi |  -.0201891   .0578921    -0.35   0.728    -.1341137    .0937355
       _cons |   3.262913   .2145943    15.21   0.000     2.840617    3.685208
-------------+----------------------------------------------------------------
q30          |
        lcvc |  -.0033455   .0054695    -0.61   0.541    -.0141088    .0074177
       lcvnc |  -.0028641    .003448    -0.83   0.407    -.0096492    .0039211
       lcnhi |      .1038   .1135617     0.91   0.361    -.1196753    .3272754
        lgsi |   .0641845   .0709382     0.90   0.366     -.075413    .2037821
       _cons |   2.886568   .1999031    14.44   0.000     2.493184    3.279953
-------------+----------------------------------------------------------------
q40          |
        lcvc |  -.0042798   .0096224    -0.44   0.657    -.0232156     .014656
       lcvnc |  -.0006585   .0036413    -0.18   0.857    -.0078241    .0065071
       lcnhi |   .0614043    .104962     0.59   0.559    -.1451479    .2679565
        lgsi |   .0936441   .0595144     1.57   0.117    -.0234728    .2107611
       _cons |   2.939592   .2220331    13.24   0.000     2.502658    3.376525
-------------+----------------------------------------------------------------
q50          |
        lcvc |  -.0147944   .0152085    -0.97   0.331    -.0447228    .0151341
       lcvnc |   .0045118   .0045027     1.00   0.317     -.004349    .0133726
       lcnhi |   .0524867   .2437682     0.22   0.830     -.427219    .5321923
        lgsi |   .1017561    .133132     0.76   0.445    -.1602313    .3637434
       _cons |   3.051417    .388636     7.85   0.000     2.286629    3.816205
-------------+----------------------------------------------------------------
q60          |
        lcvc |  -.0255925   .0167614    -1.53   0.128    -.0585768    .0073918
       lcvnc |   .0147661   .0083794     1.76   0.079    -.0017235    .0312556
       lcnhi |   .0821115   .3150637     0.26   0.795     -.537895    .7021181
        lgsi |   .0135459   .1631008     0.08   0.934    -.3074163     .334508
       _cons |   3.393898   .5577064     6.09   0.000       2.2964    4.491395
-------------+----------------------------------------------------------------
q70          |
        lcvc |  -.0219811   .0135343    -1.62   0.105     -.048615    .0046528
       lcvnc |   .0008424   .0069781     0.12   0.904    -.0128896    .0145744
       lcnhi |   .1003685   .3259922     0.31   0.758    -.5411439    .7418808
        lgsi |    .046216    .153892     0.30   0.764    -.2566244    .3490564
       _cons |   3.282991   .5502561     5.97   0.000     2.200155    4.365827
-------------+----------------------------------------------------------------
q80          |
        lcvc |  -.0244319   .0051908    -4.71   0.000    -.0346468    -.014217
       lcvnc |   .0003874   .0015503     0.25   0.803    -.0026634    .0034383
       lcnhi |   .1432618   .0634661     2.26   0.025     .0183683    .2681553
        lgsi |   .0215571   .0286171     0.75   0.452    -.0347579     .077872
       _cons |   3.251835    .101219    32.13   0.000     3.052648    3.451021
-------------+----------------------------------------------------------------
q90          |
        lcvc |  -.0218453   .0065406    -3.34   0.001    -.0347163   -.0089742
       lcvnc |   .0020072   .0021371     0.94   0.348    -.0021983    .0062127
       lcnhi |   .0875413   .0875028     1.00   0.318    -.0846534    .2597361
        lgsi |   .0291579   .0356113     0.82   0.414    -.0409208    .0992367
       _cons |   3.413826   .1491036    22.90   0.000     3.120409    3.707244
-------------+----------------------------------------------------------------
q95          |
        lcvc |  -.0175059   .0063849    -2.74   0.006    -.0300706   -.0049412
       lcvnc |   .0026673   .0009953     2.68   0.008     .0007087     .004626
       lcnhi |   .0397707   .1011019     0.39   0.694    -.1591854    .2387267
        lgsi |    .035674   .0430268     0.83   0.408    -.0489974    .1203453
       _cons |    3.53042   .1611107    21.91   0.000     3.213375    3.847466
------------------------------------------------------------------------------
 F( 19,   301) =   27.41
            Prob > F =    0.0000

. pssbounds, fstat(27.41) observations(301) case(3) k(4)

PESARAN, SHIN AND SMITH (2001) COINTEGRATION TEST
Obs: 301
No. Regressors (k): 4
Case: 3
------------------------------------------------------------
                                 F-test
------------------------------------------------------------
                   <----- I(0) ---------- I(1) ----->
10% critical value       2.450           3.520
5% critical value        2.860           4.010
1% critical value        3.740           5.060

F-stat. =    27.410
------------------------------------------------------------
F-statistic note: Asymptotic critical values used.


. sqreg hlp lcvc lcvnc lcnhi lgsi, quantiles(05 10 20 30 40 50 60 70 80 90 95) reps(20)
(fitting base model)

Bootstrap replications (20)
----+--- 1 ---+--- 2 ---+--- 3 ---+--- 4 ---+--- 5 
....................

Simultaneous quantile regression                    Number of obs =        306
  bootstrap(20) SEs                                 .05 Pseudo R2 =     0.0810
                                                    .10 Pseudo R2 =     0.0225
                                                    .20 Pseudo R2 =     0.0208
                                                    .30 Pseudo R2 =     0.0169
                                                    .40 Pseudo R2 =     0.0151
                                                    .50 Pseudo R2 =     0.0224
                                                    .60 Pseudo R2 =     0.0469
                                                    .70 Pseudo R2 =     0.0456
                                                    .80 Pseudo R2 =     0.0770
                                                    .90 Pseudo R2 =     0.1694
                                                    .95 Pseudo R2 =     0.3225

------------------------------------------------------------------------------
             |              Bootstrap
         hlp |      Coef.   Std. Err.      t    P>|t|     [95% Conf. Interval]
-------------+----------------------------------------------------------------
q05          |
        lcvc |  -.0108782   .0071849    -1.51   0.131    -.0250172    .0032608
       lcvnc |  -.0002014   .0010677    -0.19   0.851    -.0023025    .0018997
       lcnhi |   .1178528   .1265287     0.93   0.352      -.13114    .3668457
        lgsi |  -.0899652   .0797387    -1.13   0.260    -.2468812    .0669507
       _cons |   3.107367   .1147702    27.07   0.000     2.881514    3.333221
-------------+----------------------------------------------------------------
q10          |
        lcvc |   .0022734    .005292     0.43   0.668    -.0081406    .0126875
       lcvnc |   .0006135   .0006331     0.97   0.333    -.0006323    .0018593
       lcnhi |  -.1119614   .0928184    -1.21   0.229    -.2946165    .0706937
        lgsi |   .0515952   .0552689     0.93   0.351    -.0571671    .1603575
       _cons |   3.316113   .1019094    32.54   0.000     3.115568    3.516658
-------------+----------------------------------------------------------------
q20          |
        lcvc |   .0039197   .0017545     2.23   0.026     .0004671    .0073722
       lcvnc |   .0008482   .0004352     1.95   0.052    -8.34e-06    .0017047
       lcnhi |  -.1358703   .0266197    -5.10   0.000    -.1882546   -.0834859
        lgsi |   .0726364   .0158363     4.59   0.000     .0414726    .1038003
       _cons |   3.310742   .0433984    76.29   0.000     3.225339    3.396145
-------------+----------------------------------------------------------------
q30          |
        lcvc |   .0009627   .0029092     0.33   0.741    -.0047623    .0066876
       lcvnc |   .0014798   .0010723     1.38   0.169    -.0006303    .0035899
       lcnhi |  -.1145879   .0323388    -3.54   0.000    -.1782268   -.0509491
        lgsi |   .0544996   .0205958     2.65   0.009     .0139695    .0950297
       _cons |   3.334459   .0469972    70.95   0.000     3.241974    3.426943
-------------+----------------------------------------------------------------
q40          |
        lcvc |  -.0006475   .0039186    -0.17   0.869    -.0083588    .0070638
       lcvnc |   .0032779   .0014995     2.19   0.030     .0003271    .0062287
       lcnhi |  -.1326754   .0725084    -1.83   0.068     -.275363    .0100121
        lgsi |   .0728909   .0521728     1.40   0.163    -.0297788    .1755605
       _cons |   3.349795   .0853789    39.23   0.000      3.18178     3.51781
-------------+----------------------------------------------------------------
q50          |
        lcvc |  -.0015512   .0095051    -0.16   0.870     -.020256    .0171537
       lcvnc |   .0049611   .0042094     1.18   0.239    -.0033224    .0132446
       lcnhi |  -.2042107    .167237    -1.22   0.223    -.5333124     .124891
        lgsi |   .1672243   .1126995     1.48   0.139    -.0545544     .389003
       _cons |   3.276456    .251685    13.02   0.000     2.781171    3.771741
-------------+----------------------------------------------------------------
q60          |
        lcvc |  -.0181981   .0136824    -1.33   0.185    -.0451233    .0087271
       lcvnc |   .0124049   .0049652     2.50   0.013      .002634    .0221759
       lcnhi |   .0586956   .3434403     0.17   0.864    -.6171525    .7345436
        lgsi |  -.0199362   .1652423    -0.12   0.904    -.3451126    .3052402
       _cons |   3.166252   .5615853     5.64   0.000     2.061122    4.271383
-------------+----------------------------------------------------------------
q70          |
        lcvc |  -.0150132   .0088832    -1.69   0.092    -.0324942    .0024678
       lcvnc |   .0055622   .0029143     1.91   0.057    -.0001727    .0112971
       lcnhi |   .0875883   .1892129     0.46   0.644    -.2847593    .4599359
        lgsi |  -.0342807   .0877805    -0.39   0.696    -.2070219    .1384604
       _cons |   3.140989   .3269368     9.61   0.000     2.497618    3.784361
-------------+----------------------------------------------------------------
q80          |
        lcvc |  -.0176286   .0059773    -2.95   0.003    -.0293911   -.0058661
       lcvnc |   .0049431   .0018509     2.67   0.008     .0013009    .0085854
       lcnhi |   .1247347    .102683     1.21   0.225    -.0773328    .3268023
        lgsi |  -.0515415   .0503933    -1.02   0.307    -.1507094    .0476263
       _cons |   3.104647   .1637848    18.96   0.000     2.782339    3.426955
-------------+----------------------------------------------------------------
q90          |
        lcvc |  -.0187946   .0035642    -5.27   0.000    -.0258085   -.0117807
       lcvnc |   .0065772   .0015684     4.19   0.000     .0034908    .0096636
       lcnhi |   .1694867   .0578277     2.93   0.004     .0556889    .2832844
        lgsi |  -.0944025   .0277457    -3.40   0.001    -.1490026   -.0398023
       _cons |    3.11097   .0893909    34.80   0.000      2.93506     3.28688
-------------+----------------------------------------------------------------
q95          |
        lcvc |  -.0168561   .0049414    -3.41   0.001    -.0265802    -.007132
       lcvnc |   .0054738   .0019268     2.84   0.005     .0016821    .0092656
       lcnhi |   .1728572   .0995434     1.74   0.083     -.023032    .3687464
        lgsi |   -.103847   .0423625    -2.45   0.015    -.1872113   -.0204828
       _cons |    3.12586   .1637409    19.09   0.000     2.803638    3.448082
------------------------------------------------------------------------------

 F( 19,   301) =   57.34
            Prob > F =    0.0000

. pssbounds, fstat(57.34) observations(301) case(3) k(4)

PESARAN, SHIN AND SMITH (2001) COINTEGRATION TEST
Obs: 301
No. Regressors (k): 4
Case: 3
------------------------------------------------------------
                                 F-test
------------------------------------------------------------
                   <----- I(0) ---------- I(1) ----->
10% critical value       2.450           3.520
5% critical value        2.860           4.010
1% critical value        3.740           5.060

F-stat. =    57.340
------------------------------------------------------------
F-statistic note: Asymptotic critical values used.


THE UNITED KINGDOM


. regress fdp lcvc lcvnc lcnhi lgsi

      Source |       SS           df       MS      Number of obs   =       326
-------------+----------------------------------   F(4, 321)       =     48.82
       Model |  .724017001         4   .18100425   Prob > F        =    0.0000
    Residual |  1.19022826       321  .003707876   R-squared       =    0.3782
-------------+----------------------------------   Adj R-squared   =    0.3705
       Total |  1.91424526       325  .005889985   Root MSE        =    .06089

------------------------------------------------------------------------------
         fdp |      Coef.   Std. Err.      t    P>|t|     [95% Conf. Interval]
-------------+----------------------------------------------------------------
        lcvc |  -.0224522   .0040117    -5.60   0.000    -.0303447   -.0145596
       lcvnc |  -.0070105   .0033063    -2.12   0.035    -.0135153   -.0005057
       lcnhi |   .0529952   .0387878     1.37   0.173    -.0233151    .1293056
        lgsi |   .0309993   .0260538     1.19   0.235    -.0202585    .0822571
       _cons |   3.395992   .0572269    59.34   0.000     3.283404    3.508579
------------------------------------------------------------------------------

. regress hlp lcvc lcvnc lcnhi lgsi

      Source |       SS           df       MS      Number of obs   =       326
-------------+----------------------------------   F(4, 321)       =     21.49
       Model |  .474959598         4    .1187399   Prob > F        =    0.0000
    Residual |  1.77388923       321  .005526135   R-squared       =    0.2112
-------------+----------------------------------   Adj R-squared   =    0.2014
       Total |  2.24884883       325  .006919535   Root MSE        =    .07434

------------------------------------------------------------------------------
         hlp |      Coef.   Std. Err.      t    P>|t|     [95% Conf. Interval]
-------------+----------------------------------------------------------------
        lcvc |  -.0137532   .0048975    -2.81   0.005    -.0233884   -.0041179
       lcvnc |  -.0053144   .0040364    -1.32   0.189    -.0132555    .0026267
       lcnhi |   .2062184   .0473525     4.35   0.000     .1130579    .2993789
        lgsi |  -.1085622   .0318068    -3.41   0.001    -.1711382   -.0459862
       _cons |   3.522671   .0698632    50.42   0.000     3.385224    3.660119
------------------------------------------------------------------------------


sqreg fdp lcvc lcvnc lcnhi lgsi, quantiles(05 10 20 30 40 50 60 70 80 90 95) reps(20)
(fitting base model)

Bootstrap replications (20)
----+--- 1 ---+--- 2 ---+--- 3 ---+--- 4 ---+--- 5 
....................

Simultaneous quantile regression                    Number of obs =        326
  bootstrap(20) SEs                                 .05 Pseudo R2 =     0.3052
                                                    .10 Pseudo R2 =     0.1814
                                                    .20 Pseudo R2 =     0.1201
                                                    .30 Pseudo R2 =     0.1387
                                                    .40 Pseudo R2 =     0.1373
                                                    .50 Pseudo R2 =     0.1314
                                                    .60 Pseudo R2 =     0.1613
                                                    .70 Pseudo R2 =     0.2396
                                                    .80 Pseudo R2 =     0.3372
                                                    .90 Pseudo R2 =     0.4783
                                                    .95 Pseudo R2 =     0.6036

------------------------------------------------------------------------------
             |              Bootstrap
         fdp |      Coef.   Std. Err.      t    P>|t|     [95% Conf. Interval]
-------------+----------------------------------------------------------------
q05          |
        lcvc |  -.0091508   .0018989    -4.82   0.000    -.0128867   -.0054149
       lcvnc |  -.0222265   .0064126    -3.47   0.001    -.0348425   -.0096105
       lcnhi |  -.0363121   .0196817    -1.84   0.066    -.0750335    .0024093
        lgsi |   .0609825   .0231971     2.63   0.009      .015345      .10662
       _cons |   3.495741   .0283996   123.09   0.000     3.439868    3.551614
-------------+----------------------------------------------------------------
q10          |
        lcvc |  -.0102702    .002155    -4.77   0.000    -.0145098   -.0060306
       lcvnc |  -.0122876   .0057602    -2.13   0.034    -.0236201   -.0009552
       lcnhi |   .0042333   .0180426     0.23   0.815    -.0312634    .0397299
        lgsi |   .0215485   .0229846     0.94   0.349     -.023671    .0667681
       _cons |   3.446552   .0253812   135.79   0.000     3.396618    3.496487
-------------+----------------------------------------------------------------
q20          |
        lcvc |  -.0102687   .0080691    -1.27   0.204    -.0261437    .0056062
       lcvnc |  -.0061198   .0032454    -1.89   0.060    -.0125048    .0002651
       lcnhi |   .0133293   .0332971     0.40   0.689    -.0521788    .0788374
        lgsi |    .014642   .0433586     0.34   0.736    -.0706609    .0999449
       _cons |   3.411302   .0487236    70.01   0.000     3.315444     3.50716
-------------+----------------------------------------------------------------
q30          |
        lcvc |  -.0247877   .0053696    -4.62   0.000    -.0353517   -.0142237
       lcvnc |  -.0038571   .0023474    -1.64   0.101    -.0084754    .0007611
       lcnhi |  -.0135635    .016021    -0.85   0.398    -.0450828    .0179558
        lgsi |   .0893311   .0153259     5.83   0.000     .0591792     .119483
       _cons |   3.387132   .0321247   105.44   0.000     3.323931    3.450334
-------------+----------------------------------------------------------------
q40          |
        lcvc |  -.0284449   .0053142    -5.35   0.000       -.0389   -.0179898
       lcvnc |  -.0043762   .0024865    -1.76   0.079    -.0092681    .0005157
       lcnhi |   .0078453    .033367     0.24   0.814    -.0578003     .073491
        lgsi |   .0834676   .0288159     2.90   0.004     .0267756    .1401595
       _cons |   3.381257   .0318575   106.14   0.000     3.318581    3.443933
-------------+----------------------------------------------------------------
q50          |
        lcvc |    -.04048   .0077137    -5.25   0.000    -.0556559   -.0253041
       lcvnc |   .0007464    .009662     0.08   0.938    -.0182625    .0197553
       lcnhi |   .0799282   .0569822     1.40   0.162    -.0321775    .1920338
        lgsi |   .0489277   .0646268     0.76   0.450    -.0782178    .1760733
       _cons |   3.358039   .0745081    45.07   0.000     3.211453    3.504625
-------------+----------------------------------------------------------------
q60          |
        lcvc |  -.0315141   .0066761    -4.72   0.000    -.0446486   -.0183797
       lcvnc |  -.0012862   .0113358    -0.11   0.910    -.0235881    .0210157
       lcnhi |   .1633412   .0714061     2.29   0.023      .022858    .3038243
        lgsi |  -.0217464   .0612568    -0.36   0.723     -.142262    .0987691
       _cons |   3.278964   .0689334    47.57   0.000     3.143345    3.414582
-------------+----------------------------------------------------------------
q70          |
        lcvc |  -.0313022   .0040183    -7.79   0.000    -.0392078   -.0233966
       lcvnc |   .0008307   .0039624     0.21   0.834    -.0069648    .0086263
       lcnhi |   .1854799   .0348412     5.32   0.000     .1169339    .2540259
        lgsi |  -.0401533    .017865    -2.25   0.025    -.0753006   -.0050061
       _cons |   3.262559   .0632855    51.55   0.000     3.138052    3.387066
-------------+----------------------------------------------------------------
q80          |
        lcvc |  -.0302593   .0032787    -9.23   0.000    -.0367097   -.0238089
       lcvnc |   .0001103   .0030769     0.04   0.971    -.0059432    .0061638
       lcnhi |   .1880555   .0267154     7.04   0.000     .1354962    .2406148
        lgsi |  -.0420601   .0167202    -2.52   0.012    -.0749551   -.0091651
       _cons |   3.260216   .0453939    71.82   0.000     3.170909    3.349523
-------------+----------------------------------------------------------------
q90          |
        lcvc |   -.031503   .0046251    -6.81   0.000    -.0406023   -.0224037
       lcvnc |   .0059209   .0030437     1.95   0.053    -.0000673     .011909
       lcnhi |   .2473176    .054479     4.54   0.000     .1401366    .3544986
        lgsi |  -.0963219   .0251803    -3.83   0.000    -.1458612   -.0467827
       _cons |   3.226227   .0880067    36.66   0.000     3.053085     3.39937
-------------+----------------------------------------------------------------
q95          |
        lcvc |  -.0312315   .0041795    -7.47   0.000    -.0394541   -.0230089
       lcvnc |   .0068722   .0024661     2.79   0.006     .0020205     .011724
       lcnhi |    .256481   .0503098     5.10   0.000     .1575024    .3554597
        lgsi |  -.1072174    .021822    -4.91   0.000    -.1501495   -.0642853
       _cons |   3.225755   .0817433    39.46   0.000     3.064934    3.386575
------------------------------------------------------------------------------

 F( 19,   321) =   82.56
            Prob > F =    0.0000

. pssbounds, fstat(82.56) observations(321) case(3) k(4)

PESARAN, SHIN AND SMITH (2001) COINTEGRATION TEST
Obs: 321
No. Regressors (k): 4
Case: 3
------------------------------------------------------------
                                 F-test
------------------------------------------------------------
                   <----- I(0) ---------- I(1) ----->
10% critical value       2.450           3.520
5% critical value        2.860           4.010
1% critical value        3.740           5.060

F-stat. =    82.560
------------------------------------------------------------
F-statistic note: Asymptotic critical values used.


. sqreg hlp lcvc lcvnc lcnhi lgsi, quantiles(05 10 20 30 40 50 60 70 80 90 95) reps(20)
(fitting base model)

Bootstrap replications (20)
----+--- 1 ---+--- 2 ---+--- 3 ---+--- 4 ---+--- 5 
....................

Simultaneous quantile regression                    Number of obs =        326
  bootstrap(20) SEs                                 .05 Pseudo R2 =     0.2283
                                                    .10 Pseudo R2 =     0.1934
                                                    .20 Pseudo R2 =     0.1117
                                                    .30 Pseudo R2 =     0.0798
                                                    .40 Pseudo R2 =     0.0797
                                                    .50 Pseudo R2 =     0.0908
                                                    .60 Pseudo R2 =     0.0985
                                                    .70 Pseudo R2 =     0.1302
                                                    .80 Pseudo R2 =     0.1909
                                                    .90 Pseudo R2 =     0.3339
                                                    .95 Pseudo R2 =     0.4599

------------------------------------------------------------------------------
             |              Bootstrap
         hlp |      Coef.   Std. Err.      t    P>|t|     [95% Conf. Interval]
-------------+----------------------------------------------------------------
q05          |
        lcvc |  -.0152851   .0021734    -7.03   0.000    -.0195609   -.0110092
       lcvnc |  -.0264418   .0057224    -4.62   0.000    -.0376999   -.0151837
       lcnhi |   .2564468   .0658018     3.90   0.000     .1269896     .385904
        lgsi |  -.0934008   .0436911    -2.14   0.033    -.1793579   -.0074437
       _cons |   3.330924   .0910783    36.57   0.000     3.151738     3.51011
-------------+----------------------------------------------------------------
q10          |
        lcvc |  -.0147785   .0028509    -5.18   0.000    -.0203873   -.0091697
       lcvnc |  -.0175256   .0050202    -3.49   0.001    -.0274023    -.007649
       lcnhi |   .3290325   .0410402     8.02   0.000     .2482907    .4097742
        lgsi |  -.1595388    .029987    -5.32   0.000    -.2185347    -.100543
       _cons |    3.25189   .0624011    52.11   0.000     3.129123    3.374657
-------------+----------------------------------------------------------------
q20          |
        lcvc |  -.0146163   .0072506    -2.02   0.045     -.028881   -.0003516
       lcvnc |  -.0096013     .00791    -1.21   0.226    -.0251633    .0059608
       lcnhi |   .3902831   .1447492     2.70   0.007     .1055061    .6750601
        lgsi |  -.2085811   .0839686    -2.48   0.013    -.3737793   -.0433829
       _cons |   3.163807     .24263    13.04   0.000     2.686461    3.641153
-------------+----------------------------------------------------------------
q30          |
        lcvc |  -.0032655   .0064838    -0.50   0.615    -.0160216    .0094907
       lcvnc |  -.0045208   .0047355    -0.95   0.340    -.0138374    .0047957
       lcnhi |   .2150833   .1053964     2.04   0.042     .0077284    .4224382
        lgsi |  -.1827792   .0786524    -2.32   0.021    -.3375184   -.0280399
       _cons |    3.61163   .1315421    27.46   0.000     3.352836    3.870423
-------------+----------------------------------------------------------------
q40          |
        lcvc |  -.0074379    .010035    -0.74   0.459    -.0271805    .0123047
       lcvnc |  -.0054938   .0039367    -1.40   0.164    -.0132387    .0022511
       lcnhi |    .275028   .1021753     2.69   0.007     .0740101    .4760458
        lgsi |  -.2223132   .1293977    -1.72   0.087    -.4768879    .0322616
       _cons |   3.605738   .0671004    53.74   0.000     3.473726     3.73775
-------------+----------------------------------------------------------------
q50          |
        lcvc |  -.0344433   .0136412    -2.52   0.012    -.0612808   -.0076058
       lcvnc |  -.0009565    .009017    -0.11   0.916    -.0186963    .0167834
       lcnhi |   .1410157   .1071122     1.32   0.189    -.0697149    .3517463
        lgsi |  -.0003519   .1306329    -0.00   0.998    -.2573566    .2566529
       _cons |   3.551245    .040805    87.03   0.000     3.470967    3.631524
-------------+----------------------------------------------------------------
q60          |
        lcvc |  -.0277618   .0090518    -3.07   0.002    -.0455701   -.0099536
       lcvnc |  -.0012389   .0085388    -0.15   0.885    -.0180379    .0155602
       lcnhi |   .2188921   .0611569     3.58   0.000     .0985732     .339211
        lgsi |  -.0699846   .0693694    -1.01   0.314    -.2064608    .0664915
       _cons |   3.490098   .0376218    92.77   0.000     3.416082    3.564115
-------------+----------------------------------------------------------------
q70          |
        lcvc |  -.0238482   .0031296    -7.62   0.000    -.0300054   -.0176911
       lcvnc |     .00809   .0036742     2.20   0.028     .0008615    .0153186
       lcnhi |   .3341495   .0268375    12.45   0.000     .2813498    .3869491
        lgsi |   -.187643   .0271738    -6.91   0.000    -.2411043   -.1341817
       _cons |   3.421892   .0134713   254.01   0.000     3.395389    3.448395
-------------+----------------------------------------------------------------
q80          |
        lcvc |  -.0261792   .0063919    -4.10   0.000    -.0387545   -.0136039
       lcvnc |   .0128855   .0042711     3.02   0.003     .0044826    .0212884
       lcnhi |   .3776357   .0837702     4.51   0.000     .2128277    .5424437
        lgsi |  -.2254641   .0411402    -5.48   0.000    -.3064025   -.1445257
       _cons |   3.404764   .1334463    25.51   0.000     3.142224    3.667304
-------------+----------------------------------------------------------------
q90          |
        lcvc |  -.0098003   .0077925    -1.26   0.209    -.0251311    .0055305
       lcvnc |   .0036796   .0042296     0.87   0.385    -.0046415    .0120008
       lcnhi |   .1891685   .1302221     1.45   0.147     -.067028    .4453651
        lgsi |   -.147665   .0580162    -2.55   0.011     -.261805    -.033525
       _cons |   3.719834   .2156281    17.25   0.000     3.295611    4.144057
-------------+----------------------------------------------------------------
q95          |
        lcvc |   -.008033   .0076596    -1.05   0.295    -.0231023    .0070363
       lcvnc |   -.002041   .0034191    -0.60   0.551    -.0087676    .0046856
       lcnhi |   .2502515   .1371318     1.82   0.069    -.0195391     .520042
        lgsi |  -.1678566   .0585451    -2.87   0.004    -.2830372    -.052676
       _cons |   3.588833   .2340444    15.33   0.000     3.128378    4.049287
------------------------------------------------------------------------------

F( 19,   321) =  15.45
            Prob > F =    0.0000

. pssbounds, fstat(15.45) observations(321) case(3) k(4)

PESARAN, SHIN AND SMITH (2001) COINTEGRATION TEST
Obs: 321
No. Regressors (k): 4
Case: 3
------------------------------------------------------------
                                 F-test
------------------------------------------------------------
                   <----- I(0) ---------- I(1) ----->
10% critical value       2.450           3.520
5% critical value        2.860           4.010
1% critical value        3.740           5.060

F-stat. =    15.450
------------------------------------------------------------
F-statistic note: Asymptotic critical values used.


THE RUSSIAN FEDERATION


. regress fdp lcvc lcvnc lcnhi lgsi

      Source |       SS           df       MS      Number of obs   =       301
-------------+----------------------------------   F(4, 296)       =     60.69
       Model |  3.09227873         4  .773069683   Prob > F        =    0.0000
    Residual |  3.77071988       296  .012738918   R-squared       =    0.4506
-------------+----------------------------------   Adj R-squared   =    0.4431
       Total |  6.86299861       300  .022876662   Root MSE        =    .11287

------------------------------------------------------------------------------
         fdp |      Coef.   Std. Err.      t    P>|t|     [95% Conf. Interval]
-------------+----------------------------------------------------------------
        lcvc |   .0446652   .0096015     4.65   0.000     .0257692    .0635611
       lcvnc |  -.0376015   .0127164    -2.96   0.003    -.0626275   -.0125755
       lcnhi |   .5055431   .2150649     2.35   0.019     .0822931    .9287931
        lgsi |  -.4900146   .1666524    -2.94   0.004    -.8179884   -.1620409
       _cons |   6.070517     .17454    34.78   0.000      5.72702    6.414013
------------------------------------------------------------------------------

. regress hlp lcvc lcvnc lcnhi lgsi

      Source |       SS           df       MS      Number of obs   =       301
-------------+----------------------------------   F(4, 296)       =    110.74
       Model |  4.77160669         4  1.19290167   Prob > F        =    0.0000
    Residual |   3.1884289       296  .010771719   R-squared       =    0.5994
-------------+----------------------------------   Adj R-squared   =    0.5940
       Total |  7.96003559       300  .026533452   Root MSE        =    .10379

------------------------------------------------------------------------------
         hlp |      Coef.   Std. Err.      t    P>|t|     [95% Conf. Interval]
-------------+----------------------------------------------------------------
        lcvc |   .0051587   .0088291     0.58   0.559    -.0122171    .0225345
       lcvnc |   .0331949   .0116934     2.84   0.005     .0101822    .0562076
       lcnhi |     .56801   .1977633     2.87   0.004     .1788096    .9572103
        lgsi |   -.674539   .1532456    -4.40   0.000    -.9761279   -.3729501
       _cons |   6.614124   .1604986    41.21   0.000     6.298261    6.929987
------------------------------------------------------------------------------


. sqreg fdp lcvc lcvnc lcnhi lgsi, quantiles(05 10 20 30 40 50 60 70 80 90 95) reps(20)
(fitting base model)

Bootstrap replications (20)
----+--- 1 ---+--- 2 ---+--- 3 ---+--- 4 ---+--- 5 
....................

Simultaneous quantile regression                    Number of obs =        301
  bootstrap(20) SEs                                 .05 Pseudo R2 =     0.2503
                                                    .10 Pseudo R2 =     0.3294
                                                    .20 Pseudo R2 =     0.3883
                                                    .30 Pseudo R2 =     0.3457
                                                    .40 Pseudo R2 =     0.2732
                                                    .50 Pseudo R2 =     0.2284
                                                    .60 Pseudo R2 =     0.2510
                                                    .70 Pseudo R2 =     0.3246
                                                    .80 Pseudo R2 =     0.3903
                                                    .90 Pseudo R2 =     0.4553
                                                    .95 Pseudo R2 =     0.4710

------------------------------------------------------------------------------
             |              Bootstrap
         fdp |      Coef.   Std. Err.      t    P>|t|     [95% Conf. Interval]
-------------+----------------------------------------------------------------
q05          |
        lcvc |   .1184582   .0074586    15.88   0.000     .1037796    .1331368
       lcvnc |  -.1256627   .0345207    -3.64   0.000    -.1935998   -.0577256
       lcnhi |  -.5499256   .7981131    -0.69   0.491    -2.120621     1.02077
        lgsi |   .6169715   .5760626     1.07   0.285    -.5167259    1.750669
       _cons |   5.507032   .7877189     6.99   0.000     3.956792    7.057271
-------------+----------------------------------------------------------------
q10          |
        lcvc |   .1023036   .0070388    14.53   0.000     .0884512    .1161559
       lcvnc |  -.1068195    .028268    -3.78   0.000    -.1624512   -.0511877
       lcnhi |  -.2542411   .6149097    -0.41   0.680     -1.46439    .9559078
        lgsi |   .1913887   .4449951     0.43   0.667    -.6843663    1.067144
       _cons |   6.129058   .6132717     9.99   0.000     4.922133    7.335984
-------------+----------------------------------------------------------------
q20          |
        lcvc |   .0797274   .0076463    10.43   0.000     .0646794    .0947754
       lcvnc |  -.0741734    .014835    -5.00   0.000    -.1033689   -.0449779
       lcnhi |   .1512415   .3847216     0.39   0.695    -.6058948    .9083778
        lgsi |  -.2295836   .2915155    -0.79   0.432    -.8032893    .3441221
       _cons |    6.24784    .310806    20.10   0.000      5.63617    6.859509
-------------+----------------------------------------------------------------
q30          |
        lcvc |   .0673432   .0099029     6.80   0.000     .0478542    .0868322
       lcvnc |  -.0698821   .0102331    -6.83   0.000    -.0900209   -.0497432
       lcnhi |   .6611197   .3855857     1.71   0.087    -.0977172    1.419957
        lgsi |  -.5711567   .2725548    -2.10   0.037    -1.107547   -.0347659
       _cons |   5.702507     .38188    14.93   0.000     4.950963    6.454051
-------------+----------------------------------------------------------------
q40          |
        lcvc |    .055917   .0084596     6.61   0.000     .0392685    .0725655
       lcvnc |  -.0529098   .0149113    -3.55   0.000    -.0822555   -.0235642
       lcnhi |   .7433975   .3433899     2.16   0.031     .0676025    1.419192
        lgsi |  -.6429836   .2389246    -2.69   0.008     -1.11319   -.1727775
       _cons |   5.673607   .3829563    14.82   0.000     4.919945    6.427269
-------------+----------------------------------------------------------------
q50          |
        lcvc |   .0308383    .014319     2.15   0.032     .0026583    .0590183
       lcvnc |   -.007317   .0289692    -0.25   0.801    -.0643286    .0496947
       lcnhi |    .715747    .666903     1.07   0.284    -.5967252    2.028219
        lgsi |  -.6711764   .4749003    -1.41   0.159    -1.605785    .2634324
       _cons |   5.861464   .7062781     8.30   0.000     4.471501    7.251427
-------------+----------------------------------------------------------------
q60          |
        lcvc |   .0007553   .0140514     0.05   0.957     -.026898    .0284086
       lcvnc |   .0086341   .0277431     0.31   0.756    -.0459646    .0632329
       lcnhi |   1.781777   .5977429     2.98   0.003     .6054122    2.958141
        lgsi |  -1.514228    .458139    -3.31   0.001    -2.415851    -.612606
       _cons |   5.237894   .5216751    10.04   0.000     4.211232    6.264557
-------------+----------------------------------------------------------------
q70          |
        lcvc |  -.0215787   .0209745    -1.03   0.304    -.0628567    .0196994
       lcvnc |   .0154019   .0195728     0.79   0.432    -.0231175    .0539214
       lcnhi |   1.560368    .418474     3.73   0.000     .7368067    2.383929
        lgsi |  -1.388179   .3509273    -3.96   0.000    -2.078808   -.6975503
       _cons |   5.888649   .2316164    25.42   0.000     5.432825    6.344472
-------------+----------------------------------------------------------------
q80          |
        lcvc |  -.0221062   .0204521    -1.08   0.281    -.0623562    .0181438
       lcvnc |   .0002708   .0176593     0.02   0.988    -.0344828    .0350245
       lcnhi |   1.678503   .3994554     4.20   0.000     .8923707    2.464636
        lgsi |  -1.494196   .3263692    -4.58   0.000    -2.136494   -.8518978
       _cons |    6.00531   .2221505    27.03   0.000     5.568116    6.442505
-------------+----------------------------------------------------------------
q90          |
        lcvc |    .013534   .0146184     0.93   0.355    -.0152351    .0423031
       lcvnc |  -.0318084   .0115772    -2.75   0.006    -.0545924   -.0090243
       lcnhi |   1.095399   .2701098     4.06   0.000     .5638204    1.626978
        lgsi |  -.9895929   .2214879    -4.47   0.000    -1.425483   -.5537024
       _cons |   6.169253   .1331038    46.35   0.000     5.907304    6.431203
-------------+----------------------------------------------------------------
q95          |
        lcvc |   .0192041   .0082363     2.33   0.020     .0029951    .0354131
       lcvnc |  -.0340859   .0049891    -6.83   0.000    -.0439044   -.0242673
       lcnhi |   .9546934    .228721     4.17   0.000      .504568    1.404819
        lgsi |  -.8713506   .1758215    -4.96   0.000    -1.217369    -.525332
       _cons |   6.214522   .1432077    43.40   0.000     5.932688    6.496356
------------------------------------------------------------------------------

F( 19,   296) =   86.78
            Prob > F =    0.0000

. pssbounds, fstat(86.78) observations(296) case(3) k(4)

PESARAN, SHIN AND SMITH (2001) COINTEGRATION TEST
Obs: 296
No. Regressors (k): 4
Case: 3
------------------------------------------------------------
                                 F-test
------------------------------------------------------------
                   <----- I(0) ---------- I(1) ----->
10% critical value       2.450           3.520
5% critical value        2.860           4.010
1% critical value        3.740           5.060

F-stat. =    86.780
------------------------------------------------------------
F-statistic note: Asymptotic critical values used.


. sqreg hlp lcvc lcvnc lcnhi lgsi, quantiles(05 10 20 30 40 50 60 70 80 90 95) reps(20)
(fitting base model)

Bootstrap replications (20)
----+--- 1 ---+--- 2 ---+--- 3 ---+--- 4 ---+--- 5 
....................

Simultaneous quantile regression                    Number of obs =        301
  bootstrap(20) SEs                                 .05 Pseudo R2 =     0.4383
                                                    .10 Pseudo R2 =     0.4610
                                                    .20 Pseudo R2 =     0.4677
                                                    .30 Pseudo R2 =     0.3797
                                                    .40 Pseudo R2 =     0.3280
                                                    .50 Pseudo R2 =     0.3429
                                                    .60 Pseudo R2 =     0.4064
                                                    .70 Pseudo R2 =     0.4791
                                                    .80 Pseudo R2 =     0.5267
                                                    .90 Pseudo R2 =     0.5133
                                                    .95 Pseudo R2 =     0.5019

------------------------------------------------------------------------------
             |              Bootstrap
         hlp |      Coef.   Std. Err.      t    P>|t|     [95% Conf. Interval]
-------------+----------------------------------------------------------------
q05          |
        lcvc |   .0936831   .0044781    20.92   0.000     .0848701     .102496
       lcvnc |   -.092878    .017134    -5.42   0.000    -.1265979   -.0591581
       lcnhi |   .0337391   .3622253     0.09   0.926    -.6791241    .7466024
        lgsi |  -.1498717     .27515    -0.54   0.586    -.6913698    .3916265
       _cons |   6.473712    .361517    17.91   0.000     5.762243    7.185182
-------------+----------------------------------------------------------------
q10          |
        lcvc |   .0872868   .0069631    12.54   0.000     .0735834    .1009903
       lcvnc |  -.0814429   .0137707    -5.91   0.000    -.1085438   -.0543419
       lcnhi |   .2973052   .3363704     0.88   0.377    -.3646753    .9592858
        lgsi |   -.416379   .2547729    -1.63   0.103    -.9177747    .0850167
       _cons |   6.486974   .3186666    20.36   0.000     5.859835    7.114114
-------------+----------------------------------------------------------------
q20          |
        lcvc |    .063725   .0093206     6.84   0.000     .0453819    .0820681
       lcvnc |  -.0493641   .0115029    -4.29   0.000    -.0720021   -.0267262
       lcnhi |   .3356461   .2546202     1.32   0.188    -.1654493    .8367414
        lgsi |   -.439342    .177599    -2.47   0.014    -.7888588   -.0898252
       _cons |   6.480261   .2663333    24.33   0.000     5.956114    7.004408
-------------+----------------------------------------------------------------
q30          |
        lcvc |   .0469808   .0096534     4.87   0.000     .0279827    .0659788
       lcvnc |  -.0298108   .0148434    -2.01   0.046    -.0590227   -.0005988
       lcnhi |   .4540011   .1192539     3.81   0.000     .2193082     .688694
        lgsi |  -.5207105   .0969125    -5.37   0.000    -.7114352   -.3299857
       _cons |    6.39348   .1159203    55.15   0.000     6.165348    6.621613
-------------+----------------------------------------------------------------
q40          |
        lcvc |   .0262507   .0185539     1.41   0.158    -.0102635     .062765
       lcvnc |  -.0039961    .025957    -0.15   0.878    -.0550797    .0470875
       lcnhi |    .581194    .441561     1.32   0.189    -.2878028    1.450191
        lgsi |  -.6400525   .3227402    -1.98   0.048    -1.275209   -.0048964
       _cons |   6.426381   .4294584    14.96   0.000     5.581203     7.27156
-------------+----------------------------------------------------------------
q50          |
        lcvc |   -.026084   .0143863    -1.81   0.071    -.0543964    .0022284
       lcvnc |   .0692297   .0232629     2.98   0.003     .0234479    .1150114
       lcnhi |   1.175203    .455695     2.58   0.010     .2783906    2.072016
        lgsi |  -1.209562   .3540001    -3.42   0.001    -1.906238   -.5128864
       _cons |   6.431941   .3897619    16.50   0.000     5.664886    7.198997
-------------+----------------------------------------------------------------
q60          |
        lcvc |  -.0426591   .0103335    -4.13   0.000    -.0629955   -.0223226
       lcvnc |   .0971951   .0134666     7.22   0.000     .0706927    .1236974
       lcnhi |   1.182642   .2751626     4.30   0.000     .6411191    1.724165
        lgsi |  -1.227684   .2137609    -5.74   0.000    -1.648368   -.8070007
       _cons |   6.472798   .2027816    31.92   0.000     6.073722    6.871874
-------------+----------------------------------------------------------------
q70          |
        lcvc |  -.0481306    .008136    -5.92   0.000    -.0641424   -.0321188
       lcvnc |    .099358   .0056977    17.44   0.000     .0881448    .1105712
       lcnhi |   1.229874   .1985388     6.19   0.000     .8391479    1.620601
        lgsi |  -1.267594   .1523787    -8.32   0.000    -1.567477    -.967711
       _cons |   6.510728   .1383946    47.04   0.000     6.238367     6.78309
-------------+----------------------------------------------------------------
q80          |
        lcvc |  -.0507135   .0082626    -6.14   0.000    -.0669744   -.0344525
       lcvnc |   .0982005   .0059078    16.62   0.000      .086574     .109827
       lcnhi |   1.134159   .2453172     4.62   0.000      .651372    1.616946
        lgsi |  -1.196525   .1874913    -6.38   0.000     -1.56551     -.82754
       _cons |   6.666975   .1956614    34.07   0.000     6.281911    7.052039
-------------+----------------------------------------------------------------
q90          |
        lcvc |   -.047347   .0114306    -4.14   0.000    -.0698427   -.0248514
       lcvnc |   .1036278   .0083452    12.42   0.000     .0872043    .1200513
       lcnhi |   .9021483   .3863534     2.34   0.020     .1418006    1.662496
        lgsi |  -.9969486   .2978098    -3.35   0.001    -1.583042   -.4108557
       _cons |   6.729636   .3320783    20.27   0.000     6.076102    7.383169
-------------+----------------------------------------------------------------
q95          |
        lcvc |  -.0291346   .0136674    -2.13   0.034    -.0560322    -.002237
       lcvnc |   .0923014   .0099207     9.30   0.000     .0727774    .1118255
       lcnhi |  -.0105768   .3764672    -0.03   0.978    -.7514683    .7303146
        lgsi |  -.3003605   .2900509    -1.04   0.301    -.8711837    .2704627
       _cons |   7.502492   .3045264    24.64   0.000     6.903181    8.101803
------------------------------------------------------------------------------

F( 19,   296) =  222.13
            Prob > F =    0.0000

. pssbounds, fstat(22.13) observations(296) case(3) k(4)

PESARAN, SHIN AND SMITH (2001) COINTEGRATION TEST
Obs: 296
No. Regressors (k): 4
Case: 3
------------------------------------------------------------
                                 F-test
------------------------------------------------------------
                   <----- I(0) ---------- I(1) ----->
10% critical value       2.450           3.520
5% critical value        2.860           4.010
1% critical value        3.740           5.060

F-stat. =    22.130
------------------------------------------------------------
F-statistic note: Asymptotic critical values used.


TURKEY

regress fdp lcvc lcvnc lcnhi lgsi

      Source |       SS           df       MS      Number of obs   =       293
-------------+----------------------------------   F(4, 288)       =    100.58
       Model |  9.77717707         4  2.44429427   Prob > F        =    0.0000
    Residual |  6.99922314       288  .024302858   R-squared       =    0.5828
-------------+----------------------------------   Adj R-squared   =    0.5770
       Total |  16.7764002       292  .057453425   Root MSE        =    .15589

------------------------------------------------------------------------------
         fdp |      Coef.   Std. Err.      t    P>|t|     [95% Conf. Interval]
-------------+----------------------------------------------------------------
        lcvc |  -.0813949   .0134739    -6.04   0.000    -.1079148   -.0548751
       lcvnc |   .1841108   .0120755    15.25   0.000     .1603434    .2078782
       lcnhi |   1.150532   .2957946     3.89   0.000     .5683385    1.732725
        lgsi |  -.6440014   .1787267    -3.60   0.000    -.9957777   -.2922252
       _cons |   3.803868   .4539561     8.38   0.000     2.910376    4.697361
------------------------------------------------------------------------------

. regress hlp lcvc lcvnc lcnhi lgsi

      Source |       SS           df       MS      Number of obs   =       293
-------------+----------------------------------   F(4, 288)       =    103.88
       Model |  5.09123536         4  1.27280884   Prob > F        =    0.0000
    Residual |  3.52887869       288  .012253051   R-squared       =    0.5906
-------------+----------------------------------   Adj R-squared   =    0.5849
       Total |  8.62011405       292  .029520939   Root MSE        =    .11069

------------------------------------------------------------------------------
         hlp |      Coef.   Std. Err.      t    P>|t|     [95% Conf. Interval]
-------------+----------------------------------------------------------------
        lcvc |  -.0734527   .0095672    -7.68   0.000    -.0922833   -.0546221
       lcvnc |    .089976   .0085743    10.49   0.000     .0730998    .1068523
       lcnhi |   2.582938   .2100311    12.30   0.000     2.169548    2.996329
        lgsi |  -1.649938   .1269062   -13.00   0.000    -1.899719   -1.400156
       _cons |   2.546411   .3223349     7.90   0.000      1.91198    3.180842
------------------------------------------------------------------------------

. 

. sqreg hlp lcvc lcvnc lcnhi lgsi, quantiles(05 10 20 30 40 50 60 70 80 90 95) reps(20)
(fitting base model)

Bootstrap replications (20)
----+--- 1 ---+--- 2 ---+--- 3 ---+--- 4 ---+--- 5 
....................

Simultaneous quantile regression                    Number of obs =        293
  bootstrap(20) SEs                                 .05 Pseudo R2 =     0.4765
                                                    .10 Pseudo R2 =     0.4794
                                                    .20 Pseudo R2 =     0.4804
                                                    .30 Pseudo R2 =     0.4571
                                                    .40 Pseudo R2 =     0.4242
                                                    .50 Pseudo R2 =     0.3960
                                                    .60 Pseudo R2 =     0.3660
                                                    .70 Pseudo R2 =     0.3466
                                                    .80 Pseudo R2 =     0.3390
                                                    .90 Pseudo R2 =     0.3536
                                                    .95 Pseudo R2 =     0.3556

------------------------------------------------------------------------------
             |              Bootstrap
         hlp |      Coef.   Std. Err.      t    P>|t|     [95% Conf. Interval]
-------------+----------------------------------------------------------------
q05          |
        lcvc |  -.0470255   .0327365    -1.44   0.152    -.1114586    .0174075
       lcvnc |   .0645332    .026744     2.41   0.016     .0118948    .1171716
       lcnhi |   2.126977   .7874348     2.70   0.007     .5771201    3.676834
        lgsi |  -1.372538   .5133531    -2.67   0.008    -2.382937   -.3621381
       _cons |   3.005896   .9119891     3.30   0.001     1.210886    4.800905
-------------+----------------------------------------------------------------
q10          |
        lcvc |  -.0791256   .0179349    -4.41   0.000    -.1144258   -.0438255
       lcvnc |   .1018147   .0158235     6.43   0.000     .0706703    .1329592
       lcnhi |   2.766534   .3667976     7.54   0.000      2.04459    3.488478
        lgsi |  -1.778338   .2379054    -7.47   0.000    -2.246592   -1.310084
       _cons |   2.180049   .4319911     5.05   0.000     1.329789    3.030309
-------------+----------------------------------------------------------------
q20          |
        lcvc |  -.0964982   .0071875   -13.43   0.000    -.1106449   -.0823516
       lcvnc |   .1127323   .0093592    12.05   0.000     .0943112    .1311534
       lcnhi |   3.360646   .2585485    13.00   0.000     2.851762    3.869531
        lgsi |  -2.062421   .1293256   -15.95   0.000    -2.316964   -1.807878
       _cons |   1.073937   .4698567     2.29   0.023     .1491485    1.998725
-------------+----------------------------------------------------------------
q30          |
        lcvc |  -.1032084   .0070373   -14.67   0.000    -.1170596   -.0893573
       lcvnc |   .1166826   .0048136    24.24   0.000     .1072082    .1261569
       lcnhi |   3.350641   .2517052    13.31   0.000     2.855226    3.846056
        lgsi |  -2.043737   .1688255   -12.11   0.000    -2.376025   -1.711448
       _cons |   1.100332   .3241595     3.39   0.001       .46231    1.738354
-------------+----------------------------------------------------------------
q40          |
        lcvc |  -.0941251   .0075998   -12.39   0.000    -.1090834   -.0791669
       lcvnc |   .1100266   .0037827    29.09   0.000     .1025813    .1174718
       lcnhi |   2.899349   .2768094    10.47   0.000     2.354523    3.444175
        lgsi |  -1.733882   .1666034   -10.41   0.000    -2.061797   -1.405968
       _cons |   1.640075   .4342413     3.78   0.000     .7853865    2.494764
-------------+----------------------------------------------------------------
q50          |
        lcvc |  -.0847799    .012649    -6.70   0.000     -.109676   -.0598837
       lcvnc |   .1027795    .008001    12.85   0.000     .0870317    .1185274
       lcnhi |   2.730314   .3042451     8.97   0.000     2.131488     3.32914
        lgsi |  -1.636412   .1754754    -9.33   0.000    -1.981789   -1.291035
       _cons |   1.896616    .625832     3.03   0.003     .6648311      3.1284
-------------+----------------------------------------------------------------
q60          |
        lcvc |  -.0917701   .0157088    -5.84   0.000    -.1226886   -.0608516
       lcvnc |   .1019949   .0080073    12.74   0.000     .0862347    .1177551
       lcnhi |    2.63687   .3623631     7.28   0.000     1.923654    3.350086
        lgsi |  -1.632089   .1742948    -9.36   0.000    -1.975142   -1.289036
       _cons |   2.379893   .8094473     2.94   0.004     .7867107    3.973076
-------------+----------------------------------------------------------------
q70          |
        lcvc |  -.0809514   .0313968    -2.58   0.010    -.1427477   -.0191551
       lcvnc |   .0946013   .0158901     5.95   0.000     .0633258    .1258768
       lcnhi |   2.345822   .7443053     3.15   0.002     .8808543     3.81079
        lgsi |  -1.523779   .3324931    -4.58   0.000    -2.178203   -.8693544
       _cons |   3.079928   1.501137     2.05   0.041     .1253375    6.034518
-------------+----------------------------------------------------------------
q80          |
        lcvc |    -.03191   .0296314    -1.08   0.282    -.0902316    .0264115
       lcvnc |   .0425203   .0313287     1.36   0.176     -.019142    .1041825
       lcnhi |   2.044633   .5982284     3.42   0.001     .8671789    3.222087
        lgsi |  -1.347041   .3427804    -3.93   0.000    -2.021714   -.6723686
       _cons |   3.487379   .9455772     3.69   0.000      1.62626    5.348497
-------------+----------------------------------------------------------------
q90          |
        lcvc |  -.0086552   .0068055    -1.27   0.204    -.0220501    .0047397
       lcvnc |   .0556128   .0097559     5.70   0.000     .0364109    .0748148
       lcnhi |   1.759358   .1034645    17.00   0.000     1.555716       1.963
        lgsi |  -1.435635   .0994393   -14.44   0.000    -1.631355   -1.239915
       _cons |   4.704526   .2271498    20.71   0.000     4.257442    5.151611
-------------+----------------------------------------------------------------
q95          |
        lcvc |  -.0074336   .0038249    -1.94   0.053    -.0149618    .0000947
       lcvnc |   .0530946   .0060651     8.75   0.000     .0411571    .0650322
       lcnhi |   1.858137   .0728222    25.52   0.000     1.714806    2.001468
        lgsi |  -1.501472    .032082   -46.80   0.000    -1.564616   -1.438327
       _cons |    4.59124   .2512446    18.27   0.000     4.096731    5.085748
------------------------------------------------------------------------------


 F( 19,   288) = 68.88
            Prob > F =    0.0000

. pssbounds, fstat(68.88) observations(288) case(3) k(4)

PESARAN, SHIN AND SMITH (2001) COINTEGRATION TEST
Obs: 288
No. Regressors (k): 4
Case: 3
------------------------------------------------------------
                                 F-test
------------------------------------------------------------
                   <----- I(0) ---------- I(1) ----->
10% critical value       2.450           3.520
5% critical value        2.860           4.010
1% critical value        3.740           5.060

F-stat. =    68.880
------------------------------------------------------------
F-statistic note: Asymptotic critical values used.


. sqreg fdp lcvc lcvnc lcnhi lgsi, quantiles(05 10 20 30 40 50 60 70 80 90 95) reps(20)
(fitting base model)

Bootstrap replications (20)
----+--- 1 ---+--- 2 ---+--- 3 ---+--- 4 ---+--- 5 
....................

Simultaneous quantile regression                    Number of obs =        293
  bootstrap(20) SEs                                 .05 Pseudo R2 =     0.4020
                                                    .10 Pseudo R2 =     0.4445
                                                    .20 Pseudo R2 =     0.5025
                                                    .30 Pseudo R2 =     0.5024
                                                    .40 Pseudo R2 =     0.4725
                                                    .50 Pseudo R2 =     0.4490
                                                    .60 Pseudo R2 =     0.4369
                                                    .70 Pseudo R2 =     0.4354
                                                    .80 Pseudo R2 =     0.4385
                                                    .90 Pseudo R2 =     0.3581
                                                    .95 Pseudo R2 =     0.3539

------------------------------------------------------------------------------
             |              Bootstrap
         fdp |      Coef.   Std. Err.      t    P>|t|     [95% Conf. Interval]
-------------+----------------------------------------------------------------
q05          |
        lcvc |   .0584955   .0513573     1.14   0.256    -.0425878    .1595788
       lcvnc |   .1335054   .0405037     3.30   0.001     .0537846    .2132263
       lcnhi |  -.8969598   1.308964    -0.69   0.494    -3.473308    1.679388
        lgsi |     .81507   .8471295     0.96   0.337      -.85228     2.48242
       _cons |   4.712426   1.584414     2.97   0.003     1.593928    7.830925
-------------+----------------------------------------------------------------
q10          |
        lcvc |  -.0036833    .039335    -0.09   0.925    -.0811039    .0737372
       lcvnc |   .1904464    .025144     7.57   0.000     .1409571    .2399357
       lcnhi |   .3597561   .7198225     0.50   0.618    -1.057024    1.776536
        lgsi |   .0737132   .4715842     0.16   0.876    -.8544753    1.001902
       _cons |   2.966653   .7753493     3.83   0.000     1.440583    4.492722
-------------+----------------------------------------------------------------
q20          |
        lcvc |  -.0351162   .0170324    -2.06   0.040    -.0686399   -.0015924
       lcvnc |   .2061267   .0110343    18.68   0.000     .1844087    .2278447
       lcnhi |   .4852303   .2330277     2.08   0.038     .0265769    .9438837
        lgsi |  -.0251081   .1397825    -0.18   0.858     -.300233    .2500168
       _cons |   3.147502   .3113432    10.11   0.000     2.534706    3.760299
-------------+----------------------------------------------------------------
q30          |
        lcvc |  -.0396682   .0150108    -2.64   0.009     -.069213   -.0101235
       lcvnc |   .2048542    .007315    28.00   0.000     .1904566    .2192519
       lcnhi |    .636062    .245153     2.59   0.010     .1535431    1.118581
        lgsi |  -.1373899    .153164    -0.90   0.370    -.4388526    .1640728
       _cons |   3.072543    .314995     9.75   0.000     2.452558    3.692527
-------------+----------------------------------------------------------------
q40          |
        lcvc |  -.0559949   .0197525    -2.83   0.005    -.0948726   -.0171173
       lcvnc |   .2044777   .0091079    22.45   0.000     .1865512    .2224041
       lcnhi |   .9650588      .3002     3.21   0.001     .3741947    1.555923
        lgsi |  -.3240809   .1900085    -1.71   0.089    -.6980623    .0499004
       _cons |   2.713244   .3314116     8.19   0.000     2.060948     3.36554
-------------+----------------------------------------------------------------
q50          |
        lcvc |  -.0540689   .0215231    -2.51   0.013    -.0964314   -.0117064
       lcvnc |   .1934884   .0095681    20.22   0.000     .1746561    .2123207
       lcnhi |   .9609794     .30479     3.15   0.002      .361081    1.560878
        lgsi |  -.2623198   .2065058    -1.27   0.205    -.6687718    .1441322
       _cons |    2.56238   .5022352     5.10   0.000     1.573863    3.550897
-------------+----------------------------------------------------------------
q60          |
        lcvc |  -.0658664   .0146211    -4.50   0.000    -.0946442   -.0370886
       lcvnc |   .1864643   .0059357    31.41   0.000     .1747814    .1981472
       lcnhi |   .9253914   .1507949     6.14   0.000     .6285916    1.222191
        lgsi |  -.4208969   .1354651    -3.11   0.002    -.6875241   -.1542697
       _cons |   3.606926   .6910925     5.22   0.000     2.246694    4.967159
-------------+----------------------------------------------------------------
q70          |
        lcvc |  -.0691535   .0174129    -3.97   0.000    -.1034263   -.0348808
       lcvnc |   .1784931   .0100666    17.73   0.000     .1586797    .1983064
       lcnhi |   1.013472   .3463238     2.93   0.004     .3318248    1.695118
        lgsi |  -.4842291   .1662647    -2.91   0.004    -.8114771    -.156981
       _cons |   3.634469   1.153515     3.15   0.002     1.364081    5.904857
-------------+----------------------------------------------------------------
q80          |
        lcvc |  -.0622445    .031433    -1.98   0.049     -.124112    -.000377
       lcvnc |   .1683274   .0136992    12.29   0.000     .1413642    .1952905
       lcnhi |   .6297422    .758472     0.83   0.407    -.8631091    2.122594
        lgsi |  -.5861158   .2732716    -2.14   0.033    -1.123979    -.048253
       _cons |   5.680686   1.881331     3.02   0.003     1.977784    9.383589
-------------+----------------------------------------------------------------
q90          |
        lcvc |  -.0288142   .0187838    -1.53   0.126    -.0657851    .0081567
       lcvnc |   .1581341   .0278393     5.68   0.000     .1033397    .2129285
       lcnhi |   1.361933   .5693845     2.39   0.017     .2412504    2.482616
        lgsi |  -1.561989   .3856683    -4.05   0.000    -2.321075   -.8029028
       _cons |   6.573731   .9583378     6.86   0.000     4.687496    8.459965
-------------+----------------------------------------------------------------
q95          |
        lcvc |  -.0392637   .0094772    -4.14   0.000     -.057917   -.0206104
       lcvnc |   .1356714   .0221502     6.13   0.000     .0920746    .1792683
       lcnhi |   1.907128   .2425127     7.86   0.000     1.429806     2.38445
        lgsi |  -1.742371   .0715047   -24.37   0.000    -1.883109   -1.601633
       _cons |   5.404298   .8273756     6.53   0.000     3.775829    7.032768
------------------------------------------------------------------------------

 F( 19,   288) =  27.00
            Prob > F =    0.0000

. pssbounds, fstat(27) observations(288) case(3) k(4)

PESARAN, SHIN AND SMITH (2001) COINTEGRATION TEST
Obs: 288
No. Regressors (k): 4
Case: 3
------------------------------------------------------------
                                 F-test
------------------------------------------------------------
                   <----- I(0) ---------- I(1) ----->
10% critical value       2.450           3.520
5% critical value        2.860           4.010
1% critical value        3.740           5.060

F-stat. =    27.000
------------------------------------------------------------
F-statistic note: Asymptotic critical values used.


                                  DYNAMIC ARDL - THE USA                  


dynardl hlp lcvc lcvnc lgsi lcnhi, lags(1, 1, 1, 1, 1) diffs(., 1, 1, 1, 1) shockvar(lcvc) shoc
> kval(-1) time(10) range(30) graph ec
-----------------------------------------------

Option ec specified, dependent variable to be run in differences

      Source |       SS           df       MS      Number of obs   =       306
-------------+----------------------------------   F(9, 296)       =     10.21
       Model |  .023309026         9  .002589892   Prob > F        =    0.0000
    Residual |  .075074472       296   .00025363   R-squared       =    0.2369
-------------+----------------------------------   Adj R-squared   =    0.2137
       Total |  .098383498       305  .000322569   Root MSE        =    .01593

------------------------------------------------------------------------------
        dhlp |      Coef.   Std. Err.      t    P>|t|     [95% Conf. Interval]
-------------+----------------------------------------------------------------
      L1_hlp |  -.0254439   .0129859    -1.96   0.051    -.0510004    .0001125
      D_lcvc |   .0650599   .0324767     2.00   0.046     .0011454    .1289744
     L1_lcvc |   .0119554   .0023719     5.04   0.000     .0072876    .0166233
     D_lcvnc |  -.0046451   .0052962    -0.88   0.381    -.0150681    .0057779
      D_lgsi |    .066434   .0613854     1.08   0.280    -.0543731     .187241
     D_lcnhi |  -.0637513   .0872204    -0.73   0.465    -.2354021    .1078994
    L1_lcvnc |  -.0070356    .002481    -2.84   0.005    -.0119183   -.0021529
     L1_lgsi |   .3535758   .0661195     5.35   0.000      .223452    .4836997
    L1_lcnhi |  -.4530084    .092314    -4.91   0.000    -.6346834   -.2713334
       _cons |   .3974336   .1138976     3.49   0.001     .1732818    .6215853
-----------------------------------------------------------------------------

test L1_hlp L1_lcvc L1_lcvnc  L1_lgsi  L1_lcnhi

 ( 1)  L1_hlp = 0
 ( 2)  L1_lcvc = 0
 ( 3)  L1_lcvnc = 0
 ( 4)  L1_lgsi = 0
 ( 5)  L1_lcnhi = 0

       F(  5,   296) =   11.74
            Prob > F =    0.0000

pssbounds, fstat(11.74) observations(296) case(3) k(5)

PESARAN, SHIN AND SMITH (2001) COINTEGRATION TEST
Obs: 296
No. Regressors (k): 5
Case: 3
------------------------------------------------------------
                                 F-test
------------------------------------------------------------
                   <----- I(0) ---------- I(1) ----->
10% critical value       2.260           3.350
5% critical value        2.620           3.790
1% critical value        3.410           4.680

F-stat. =    11.740
------------------------------------------------------------
F-statistic note: Asymptotic critical values used.


dynardl fdp lcvc lcvnc lgsi lcnhi, lags(1, 1, 1, 1, 1) diffs(., 1, 1, 1, 1) shockvar(lcvc) shoc
> kval(-1) time(10) range(30) graph ec
-----------------------------------------------

Option ec specified, dependent variable to be run in differences

      Source |       SS           df       MS      Number of obs   =       306
-------------+----------------------------------   F(9, 296)       =     11.11
       Model |  .023051773         9  .002561308   Prob > F        =    0.0000
    Residual |  .068232398       296  .000230515   R-squared       =    0.2525
-------------+----------------------------------   Adj R-squared   =    0.2298
       Total |  .091284171       305  .000299292   Root MSE        =    .01518

------------------------------------------------------------------------------
        dfdp |      Coef.   Std. Err.      t    P>|t|     [95% Conf. Interval]
-------------+----------------------------------------------------------------
      L1_fdp |  -.0339857   .0132423    -2.57   0.011    -.0600467   -.0079246
      D_lcvc |   .0500104   .0327863     1.53   0.128    -.0145134    .1145342
     L1_lcvc |   .0110033   .0022591     4.87   0.000     .0065574    .0154493
     D_lcvnc |  -.0039165   .0050867    -0.77   0.442    -.0139272    .0060941
      D_lgsi |   .0843787   .0589038     1.43   0.153    -.0315446     .200302
     D_lcnhi |  -.0853806   .0833175    -1.02   0.306    -.2493503    .0785891
    L1_lcvnc |  -.0065031   .0023686    -2.75   0.006    -.0111646   -.0018417
     L1_lgsi |   .3579451   .0632226     5.66   0.000     .2335224    .4823678
    L1_lcnhi |  -.4556603   .0879799    -5.18   0.000    -.6288057   -.2825149
       _cons |   .4217291   .1063945     3.96   0.000     .2123436    .6311145
------------------------------------------------------------------------------

test L1_fdp L1_lcvc L1_lcvnc  L1_lgsi  L1_lcnhi

 ( 1)  L1_fdp = 0
 ( 2)  L1_lcvc = 0
 ( 3)  L1_lcvnc = 0
 ( 4)  L1_lgsi = 0
 ( 5)  L1_lcnhi = 0

       F(  5,   296) =   13.27
            Prob > F =    0.0000

pssbounds, fstat(13.27) observations(296) case(3) k(5)

PESARAN, SHIN AND SMITH (2001) COINTEGRATION TEST
Obs: 296
No. Regressors (k): 5
Case: 3
------------------------------------------------------------
                                 F-test
------------------------------------------------------------
                   <----- I(0) ---------- I(1) ----->
10% critical value       2.260           3.350
5% critical value        2.620           3.790
1% critical value        3.410           4.680

F-stat. =    13.270
------------------------------------------------------------
F-statistic note: Asymptotic critical values used.


                                        DYNAMIC ARDL - ITALY

dynardl hlp lcvc lcvnc lcnhi lgsi, lags(1, 1, 1, 1, 1) diffs(., 1, 1, 1, 1) shockvar(lcvc) shoc
> kval(-1) time(10) range(30) graph ec
-----------------------------------------------

Option ec specified, dependent variable to be run in differences

      Source |       SS           df       MS      Number of obs   =       312
-------------+----------------------------------   F(9, 302)       =      2.42
       Model |  .004185266         9   .00046503   Prob > F        =    0.0115
    Residual |  .058026857       302  .000192142   R-squared       =    0.0673
-------------+----------------------------------   Adj R-squared   =    0.0395
       Total |  .062212123       311  .000200039   Root MSE        =    .01386

------------------------------------------------------------------------------
        dhlp |      Coef.   Std. Err.      t    P>|t|     [95% Conf. Interval]
-------------+----------------------------------------------------------------
      L1_hlp |  -.0158904   .0140293    -1.13   0.058    -.0434981    .0117172
      D_lcvc |  -.0448685   .0191319    -2.35   0.020    -.0825173   -.0072198
     L1_lcvc |  -.0008288   .0014049    -0.59   0.556    -.0035935    .0019359
     D_lcvnc |  -.0059747   .0029066    -2.06   0.041    -.0116945    -.000255
     D_lcnhi |   .1041874   .1222457     0.85   0.395    -.1363739    .3447487
      D_lgsi |  -.0503867   .0890946    -0.57   0.572    -.2257116    .1249382
    L1_lcvnc |   .0009258   .0009147     1.01   0.312    -.0008742    .0027257
    L1_lcnhi |  -.0551872   .0553304    -1.00   0.319    -.1640692    .0536947
     L1_lgsi |    .030787   .0382957     0.80   0.422    -.0445731    .1061471
       _cons |   .1575709   .0674649     2.34   0.020       .02481    .2903318
------------------------------------------------------------------------------


. test L1_hlp L1_lcvc L1_lcvnc  L1_lgsi  L1_lcnhi

 ( 1)  L1_hlp = 0
 ( 2)  L1_lcvc = 0
 ( 3)  L1_lcvnc = 0
 ( 4)  L1_lgsi = 0
 ( 5)  L1_lcnhi = 0

       F(  5,   302) =    1.38
            Prob > F =    0.2297

. pssbounds, fstat(1.53) observations(302) case(3) k(5)

PESARAN, SHIN AND SMITH (2001) COINTEGRATION TEST
Obs: 302
No. Regressors (k): 5
Case: 3
------------------------------------------------------------
                                 F-test
------------------------------------------------------------
                   <----- I(0) ---------- I(1) ----->
10% critical value       2.260           3.350
5% critical value        2.620           3.790
1% critical value        3.410           4.680

F-stat. =     1.530
------------------------------------------------------------
F-statistic note: Asymptotic critical values used.


. dynardl fdp lcvc lcvnc lcnhi lgsi, lags(1, 1, 1, 1, 1) diffs(., 1, 1, 1, 1) shockvar(lcvc) shoc
> kval(-1) time(10) range(30) graph ec
-----------------------------------------------

Option ec specified, dependent variable to be run in differences

      Source |       SS           df       MS      Number of obs   =       312
-------------+----------------------------------   F(9, 302)       =      2.24
       Model |  .004485289         9  .000498365   Prob > F        =    0.0194
    Residual |  .067116439       302   .00022224   R-squared       =    0.0626
-------------+----------------------------------   Adj R-squared   =    0.0347
       Total |  .071601727       311  .000230231   Root MSE        =    .01491

------------------------------------------------------------------------------
        dfdp |      Coef.   Std. Err.      t    P>|t|     [95% Conf. Interval]
-------------+----------------------------------------------------------------
      L1_fdp |  -.0052958   .0131008    -0.40   0.086    -.0310762    .0204847
      D_lcvc |  -.0570775   .0203985    -2.80   0.005    -.0972187   -.0169362
     L1_lcvc |  -.0014156   .0015156    -0.93   0.351    -.0043981    .0015669
     D_lcvnc |  -.0060021   .0031334    -1.92   0.056    -.0121683     .000164
     D_lcnhi |   .0952983   .1313384     0.73   0.469     -.163156    .3537525
      D_lgsi |  -.0402656   .0956074    -0.42   0.674    -.2284067    .1478754
    L1_lcvnc |   .0012744   .0009599     1.33   0.185    -.0006146    .0031634
    L1_lcnhi |  -.0663006   .0607462    -1.09   0.276      -.18584    .0532389
     L1_lgsi |   .0387479   .0415657     0.93   0.352    -.0430472    .1205431
       _cons |   .1408672   .0696651     2.02   0.044     .0037768    .2779576
------------------------------------------------------------------------------

test L1_fdp L1_lcvc L1_lcvnc  L1_lgsi  L1_lcnhi

 ( 1)  L1_fdp = 0
 ( 2)  L1_lcvc = 0
 ( 3)  L1_lcvnc = 0
 ( 4)  L1_lgsi = 0
 ( 5)  L1_lcnhi = 0

       F(  5,   302) =    1.40
            Prob > F =    0.2245

. pssbounds, fstat(1.40) observations(302) case(3) k(5)

PESARAN, SHIN AND SMITH (2001) COINTEGRATION TEST
Obs: 302
No. Regressors (k): 5
Case: 3
------------------------------------------------------------
                                 F-test
------------------------------------------------------------
                   <----- I(0) ---------- I(1) ----->
10% critical value       2.260           3.350
5% critical value        2.620           3.790
1% critical value        3.410           4.680

F-stat. =     1.400
------------------------------------------------------------
F-statistic note: Asymptotic critical values used.


                                  DYNAMIC ARDL - FRANCE

dynardl hlp lcvc lcvnc lcnhi lgsi, lags(1, 1, 1, 1, 1) diffs(., 1, 1, 1, 1) shockvar(lcvc) shoc
> kval(-1) time(10) range(30) graph ec
-----------------------------------------------

Option ec specified, dependent variable to be run in differences

      Source |       SS           df       MS      Number of obs   =       289
-------------+----------------------------------   F(9, 279)       =      1.89
       Model |  .003226126         9  .000358458   Prob > F        =    0.0527
    Residual |  .052801044       279  .000189251   R-squared       =    0.0576
-------------+----------------------------------   Adj R-squared   =    0.0272
       Total |   .05602717       288  .000194539   Root MSE        =    .01376

------------------------------------------------------------------------------
        dhlp |      Coef.   Std. Err.      t    P>|t|     [95% Conf. Interval]
-------------+----------------------------------------------------------------
      L1_hlp |  -.0288381   .0140908    -2.05   0.042    -.0565759   -.0011003
      D_lcvc |  -.0097994   .0159642    -0.61   0.540     -.041225    .0216262
     L1_lcvc |  -.0026844   .0012811    -2.10   0.037    -.0052062   -.0001626
     D_lcvnc |   .0006654   .0008046     0.83   0.409    -.0009184    .0022493
     D_lcnhi |   .0854456   .0305391     2.80   0.006     .0253293    .1455619
      D_lgsi |  -.0460584   .0212954    -2.16   0.031    -.0879785   -.0041384
    L1_lcvnc |   .0006151   .0007075     0.87   0.385    -.0007776    .0020078
    L1_lcnhi |   .0636849   .0268879     2.37   0.019      .010756    .1166137
     L1_lgsi |  -.0301345   .0142992    -2.11   0.036    -.0582826   -.0019865
       _cons |  -.0184479   .0614264    -0.30   0.764    -.1393661    .1024702
------------------------------------------------------------------------------


test L1_hlp L1_lcvc L1_lcvnc  L1_lgsi  L1_lcnhi

 ( 1)  L1_hlp = 0
 ( 2)  L1_lcvc = 0
 ( 3)  L1_lcvnc = 0
 ( 4)  L1_lgsi = 0
 ( 5)  L1_lcnhi = 0

       F(  5,   279) =    2.65
            Prob > F =    0.0231


. pssbounds, fstat(2.65) observations(279) case(3) k(5)

PESARAN, SHIN AND SMITH (2001) COINTEGRATION TEST
Obs: 279
No. Regressors (k): 5
Case: 3
------------------------------------------------------------
                                 F-test
------------------------------------------------------------
                   <----- I(0) ---------- I(1) ----->
10% critical value       2.260           3.350
5% critical value        2.620           3.790
1% critical value        3.410           4.680

F-stat. =     2.650
------------------------------------------------------------
F-statistic note: Asymptotic critical values used.


. dynardl fdp lcvc lcvnc lcnhi lgsi, lags(1, 1, 1, 1, 1) diffs(., 1, 1, 1, 1) shockvar(lcvc) shoc
> kval(-1) time(10) range(30) graph ec
-----------------------------------------------

Option ec specified, dependent variable to be run in differences

      Source |       SS           df       MS      Number of obs   =       289
-------------+----------------------------------   F(9, 279)       =      1.75
       Model |  .004263938         9  .000473771   Prob > F        =    0.0785
    Residual |  .075674632       279  .000271235   R-squared       =    0.0533
-------------+----------------------------------   Adj R-squared   =    0.0228
       Total |   .07993857       288  .000277564   Root MSE        =    .01647

------------------------------------------------------------------------------
        dfdp |      Coef.   Std. Err.      t    P>|t|     [95% Conf. Interval]
-------------+----------------------------------------------------------------
      L1_fdp |  -.0234507   .0132371    -1.77   0.078    -.0495079    .0026065
      D_lcvc |  -.0134858   .0190641    -0.71   0.480    -.0510136     .024042
     L1_lcvc |  -.0033384   .0015333    -2.18   0.030    -.0063567     -.00032
     D_lcvnc |   .0007015   .0009639     0.73   0.467    -.0011959    .0025989
     D_lcnhi |   .0974473   .0365988     2.66   0.008     .0254024    .1694922
      D_lgsi |  -.0508409   .0254986    -1.99   0.047    -.1010349   -.0006468
    L1_lcvnc |   .0008596   .0008456     1.02   0.310     -.000805    .0025242
    L1_lcnhi |   .0706864    .032197     2.20   0.029     .0073065    .1340664
     L1_lgsi |  -.0306648   .0171229    -1.79   0.074    -.0643713    .0030417
       _cons |  -.0467292   .0665864    -0.70   0.483    -.1778047    .0843463
------------------------------------------------------------------------------

 test L1_fdp L1_lcvc L1_lcvnc  L1_lgsi  L1_lcnhi

 ( 1)  L1_fdp = 0
 ( 2)  L1_lcvc = 0
 ( 3)  L1_lcvnc = 0
 ( 4)  L1_lgsi = 0
 ( 5)  L1_lcnhi = 0

       F(  5,   279) =    2.67
            Prob > F =    0.0224

pssbounds, fstat(2.67) observations(279) case(3) k(5)

PESARAN, SHIN AND SMITH (2001) COINTEGRATION TEST
Obs: 279
No. Regressors (k): 5
Case: 3
------------------------------------------------------------
                                 F-test
------------------------------------------------------------
                   <----- I(0) ---------- I(1) ----->
10% critical value       2.260           3.350
5% critical value        2.620           3.790
1% critical value        3.410           4.680

F-stat. =     2.670
------------------------------------------------------------
F-statistic note: Asymptotic critical values used.


                                                  DYNAMIC ARDL - THE UK


. dynardl hlp lcvc lcvnc lcnhi lgsi, lags(1, 1, 1, 1, 1) diffs(., 1, 1, 1, 1) shockvar(lcvc) shoc
> kval(-1) time(10) range(30) graph ec
-----------------------------------------------

Option ec specified, dependent variable to be run in differences

      Source |       SS           df       MS      Number of obs   =       318
-------------+----------------------------------   F(9, 308)       =      2.66
       Model |  .006285468         9  .000698385   Prob > F        =    0.0055
    Residual |  .080728836       308  .000262107   R-squared       =    0.0722
-------------+----------------------------------   Adj R-squared   =    0.0451
       Total |  .087014304       317  .000274493   Root MSE        =    .01619

------------------------------------------------------------------------------
        dhlp |      Coef.   Std. Err.      t    P>|t|     [95% Conf. Interval]
-------------+----------------------------------------------------------------
      L1_hlp |  -.0246187   .0128564    -1.91   0.056    -.0499163    .0006788
      D_lcvc |  -.0940679   .0287618    -3.27   0.001    -.1506624   -.0374733
     L1_lcvc |  -.0028258   .0014186    -1.99   0.047    -.0056172   -.0000345
     D_lcvnc |    .000734   .0024738     0.30   0.767    -.0041337    .0056017
     D_lcnhi |  -.0096992    .029344    -0.33   0.741    -.0674394    .0480409
      D_lgsi |   .0040891   .0372752     0.11   0.913    -.0692571    .0774353
    L1_lcvnc |   .0011828   .0011007     1.07   0.283     -.000983    .0033485
    L1_lcnhi |  -.0128373   .0125863    -1.02   0.309    -.0376033    .0119287
     L1_lgsi |   .0127115   .0079977     1.59   0.113    -.0030254    .0284485
       _cons |   .1172205   .0523584     2.24   0.026     .0141952    .2202458
------------------------------------------------------------------------------


test L1_hlp L1_lcvc L1_lcvnc  L1_lgsi  L1_lcnhi

 ( 1)  L1_hlp = 0
 ( 2)  L1_lcvc = 0
 ( 3)  L1_lcvnc = 0
 ( 4)  L1_lgsi = 0
 ( 5)  L1_lcnhi = 0

       F(  5,   308) =    2.52
            Prob > F =    0.0295

pssbounds, fstat(2.52) observations(308) case(3) k(5)

PESARAN, SHIN AND SMITH (2001) COINTEGRATION TEST
Obs: 308
No. Regressors (k): 5
Case: 3
------------------------------------------------------------
                                 F-test
------------------------------------------------------------
                   <----- I(0) ---------- I(1) ----->
10% critical value       2.260           3.350
5% critical value        2.620           3.790
1% critical value        3.410           4.680

F-stat. =     2.520
------------------------------------------------------------
F-statistic note: Asymptotic critical values used.


. dynardl fdp lcvc lcvnc lcnhi lgsi, lags(1, 1, 1, 1, 1) diffs(., 1, 1, 1, 1) shockvar(lcvc) shoc
> kval(-1) time(10) range(30) graph ec
-----------------------------------------------

Option ec specified, dependent variable to be run in differences

      Source |       SS           df       MS      Number of obs   =       318
-------------+----------------------------------   F(9, 308)       =      4.25
       Model |  .006373813         9  .000708201   Prob > F        =    0.0000
    Residual |  .051349169       308  .000166718   R-squared       =    0.1104
-------------+----------------------------------   Adj R-squared   =    0.0844
       Total |  .057722983       317  .000182091   Root MSE        =    .01291

------------------------------------------------------------------------------
        dfdp |      Coef.   Std. Err.      t    P>|t|     [95% Conf. Interval]
-------------+----------------------------------------------------------------
      L1_fdp |  -.0345828   .0128912    -2.68   0.008    -.0599488   -.0092168
      D_lcvc |  -.1026494   .0232544    -4.41   0.000     -.148407   -.0568919
     L1_lcvc |  -.0038525   .0011775    -3.27   0.001    -.0061694   -.0015356
     D_lcvnc |   .0011517   .0019724     0.58   0.560    -.0027293    .0050328
     D_lcnhi |   -.019257   .0234047    -0.82   0.411    -.0653103    .0267964
      D_lgsi |   .0125078   .0298319     0.42   0.675    -.0461922    .0712079
    L1_lcvnc |   .0017707   .0008762     2.02   0.044     .0000467    .0034947
    L1_lcnhi |   -.015098    .009881    -1.53   0.128    -.0345408    .0043447
     L1_lgsi |     .01546   .0062937     2.46   0.015     .0030759    .0278441
       _cons |   .1500299   .0501722     2.99   0.003     .0513062    .2487535
------------------------------------------------------------------------------

test L1_fdp L1_lcvc L1_lcvnc  L1_lgsi  L1_lcnhi

 ( 1)  L1_fdp = 0
 ( 2)  L1_lcvc = 0
 ( 3)  L1_lcvnc = 0
 ( 4)  L1_lgsi = 0
 ( 5)  L1_lcnhi = 0

       F(  5,   308) =    4.56
            Prob > F =    0.0005

pssbounds, fstat(4.56) observations(308) case(3) k(5)

PESARAN, SHIN AND SMITH (2001) COINTEGRATION TEST
Obs: 308
No. Regressors (k): 5
Case: 3
------------------------------------------------------------
                                 F-test
------------------------------------------------------------
                   <----- I(0) ---------- I(1) ----->
10% critical value       2.260           3.350
5% critical value        2.620           3.790
1% critical value        3.410           4.680

F-stat. =     4.560
------------------------------------------------------------
F-statistic note: Asymptotic critical values used.


                               DYNAMIC ARDL - THE RUSSIAN FEDERATION


. dynardl hlp lcvc lcvnc lcnhi lgsi, lags(1, 1, 1, 1, 1) diffs(., 1, 1, 1, 1) shockvar(lcvc) shoc
> kval(-1) time(10) range(30) graph ec
-----------------------------------------------

Option ec specified, dependent variable to be run in differences

      Source |       SS           df       MS      Number of obs   =       295
-------------+----------------------------------   F(9, 285)       =      2.17
       Model |  .009864026         9  .001096003   Prob > F        =    0.0241
    Residual |  .143820557       285  .000504634   R-squared       =    0.0642
-------------+----------------------------------   Adj R-squared   =    0.0346
       Total |  .153684583       294  .000522737   Root MSE        =    .02246

------------------------------------------------------------------------------
        dhlp |      Coef.   Std. Err.      t    P>|t|     [95% Conf. Interval]
-------------+----------------------------------------------------------------
      L1_hlp |  -.0074176   .0131076    -0.57   0.072    -.0332175    .0183823
      D_lcvc |  -.0360299   .0445609    -0.81   0.419    -.1237401    .0516803
     L1_lcvc |  -.0010253   .0028857    -0.36   0.723    -.0067052    .0046547
     D_lcvnc |    .000135   .0113186     0.01   0.990    -.0221437    .0224137
     D_lcnhi |   -.025823   .1831204    -0.14   0.888     -.386263     .334617
      D_lgsi |  -.1194825   .1342583    -0.89   0.374    -.3837463    .1447812
    L1_lcvnc |  -.0025199     .00281    -0.90   0.371    -.0080509    .0030111
    L1_lcnhi |   .0164944   .0684484     0.24   0.810    -.1182341    .1512229
     L1_lgsi |  -.0123609     .05189    -0.24   0.812    -.1144972    .0897754
       _cons |   .0688359   .1080048     0.64   0.524    -.1437524    .2814241
------------------------------------------------------------------------------


. test L1_hlp L1_lcvc L1_lcvnc  L1_lgsi  L1_lcnhi

 ( 1)  L1_hlp = 0
 ( 2)  L1_lcvc = 0
 ( 3)  L1_lcvnc = 0
 ( 4)  L1_lgsi = 0
 ( 5)  L1_lcnhi = 0

       F(  5,   285) =    1.36
            Prob > F =    0.2381

. pssbounds, fstat(1.36) observations(285) case(3) k(5)

PESARAN, SHIN AND SMITH (2001) COINTEGRATION TEST
Obs: 285
No. Regressors (k): 5
Case: 3
------------------------------------------------------------
                                 F-test
------------------------------------------------------------
                   <----- I(0) ---------- I(1) ----->
10% critical value       2.260           3.350
5% critical value        2.620           3.790
1% critical value        3.410           4.680

F-stat. =     1.360
------------------------------------------------------------
F-statistic note: Asymptotic critical values used.


. dynardl fdp lcvc lcvnc lcnhi lgsi, lags(1, 1, 1, 1, 1) diffs(., 1, 1, 1, 1) shockvar(lcvc) shoc
> kval(-1) time(10) range(30) graph ec
-----------------------------------------------

Option ec specified, dependent variable to be run in differences

      Source |       SS           df       MS      Number of obs   =       295
-------------+----------------------------------   F(9, 285)       =      2.91
       Model |  .012136435         9  .001348493   Prob > F        =    0.0026
    Residual |  .132080361       285   .00046344   R-squared       =    0.0842
-------------+----------------------------------   Adj R-squared   =    0.0552
       Total |  .144216796       294  .000490533   Root MSE        =    .02153

------------------------------------------------------------------------------
        dfdp |      Coef.   Std. Err.      t    P>|t|     [95% Conf. Interval]
-------------+----------------------------------------------------------------
      L1_fdp |  -.0003848   .0118917    -0.23   0.074    -.0237914    .0230219
      D_lcvc |   -.035257    .042884    -0.82   0.412    -.1196666    .0491526
     L1_lcvc |  -.0008386   .0027558    -0.30   0.761    -.0062629    .0045858
     D_lcvnc |  -1.48e-06   .0108391    -0.00   1.000    -.0213364    .0213334
     D_lcnhi |  -.0279937   .1755653    -0.16   0.873    -.3735629    .3175755
      D_lgsi |   -.122014   .1288097    -0.95   0.344    -.3755531    .1315251
    L1_lcvnc |  -.0035861   .0026784    -1.34   0.182    -.0088581    .0016858
    L1_lcnhi |   .0202521   .0668952     0.30   0.762    -.1114192    .1519234
     L1_lgsi |   -.010158   .0502814    -0.20   0.840     -.109128     .088812
       _cons |   .0047516   .0908529     0.05   0.958    -.1740763    .1835794
------------------------------------------------------------------------------

test L1_fdp L1_lcvc L1_lcvnc  L1_lgsi  L1_lcnhi

 ( 1)  L1_fdp = 0
 ( 2)  L1_lcvc = 0
 ( 3)  L1_lcvnc = 0
 ( 4)  L1_lgsi = 0
 ( 5)  L1_lcnhi = 0

       F(  5,   285) =    2.07
            Prob > F =    0.0688

pssbounds, fstat(2.07) observations(285) case(3) k(5)

PESARAN, SHIN AND SMITH (2001) COINTEGRATION TEST
Obs: 285
No. Regressors (k): 5
Case: 3
------------------------------------------------------------
                                 F-test
------------------------------------------------------------
                   <----- I(0) ---------- I(1) ----->
10% critical value       2.260           3.350
5% critical value        2.620           3.790
1% critical value        3.410           4.680

F-stat. =     2.070
------------------------------------------------------------
F-statistic note: Asymptotic critical values used.


                                      DYNAMIC ARDL - TURKEY


. dynardl hlp lcvc lcvnc lcnhi lgsi, lags(1, 1, 1, 1, 1) diffs(., 1, 1, 1, 1) shockvar(lcvc) shoc
> kval(-1) time(10) range(30) graph ec
-----------------------------------------------

Option ec specified, dependent variable to be run in differences

      Source |       SS           df       MS      Number of obs   =       289
-------------+----------------------------------   F(9, 279)       =      2.27
       Model |  .009617145         9  .001068572   Prob > F        =    0.0181
    Residual |  .131269743       279  .000470501   R-squared       =    0.0683
-------------+----------------------------------   Adj R-squared   =    0.0382
       Total |  .140886888       288  .000489191   Root MSE        =    .02169

------------------------------------------------------------------------------
        dhlp |      Coef.   Std. Err.      t    P>|t|     [95% Conf. Interval]
-------------+----------------------------------------------------------------
      L1_hlp |   .0150962   .0125339     1.20   0.029    -.0095769    .0397693
      D_lcvc |  -.0341577   .0322023    -1.06   0.290     -.097548    .0292327
     L1_lcvc |  -.0014925   .0037739    -0.40   0.693    -.0089214    .0059365
     D_lcvnc |   .0028021   .0088282     0.32   0.751    -.0145762    .0201804
     D_lcnhi |  -.1706653   .1691787    -1.01   0.314    -.5036942    .1623636
      D_lgsi |   .0497561   .1200192     0.41   0.679     -.186502    .2860142
    L1_lcvnc |  -.0023912   .0025259    -0.95   0.345    -.0073634    .0025811
    L1_lcnhi |  -.0857919    .057709    -1.49   0.138    -.1993922    .0278084
     L1_lgsi |   .0356837   .0360577     0.99   0.323    -.0352961    .1066634
       _cons |   .1517801   .0726622     2.09   0.038     .0087443     .294816
------------------------------------------------------------------------------


 test L1_hlp L1_lcvc L1_lcvnc  L1_lgsi  L1_lcnhi

 ( 1)  L1_hlp = 0
 ( 2)  L1_lcvc = 0
 ( 3)  L1_lcvnc = 0
 ( 4)  L1_lgsi = 0
 ( 5)  L1_lcnhi = 0

       F(  5,   279) =    3.01
            Prob > F =    0.0115


pssbounds, fstat(3.01) observations(279) case(3) k(5)

PESARAN, SHIN AND SMITH (2001) COINTEGRATION TEST
Obs: 279
No. Regressors (k): 5
Case: 3
------------------------------------------------------------
                                 F-test
------------------------------------------------------------
                   <----- I(0) ---------- I(1) ----->
10% critical value       2.260           3.350
5% critical value        2.620           3.790
1% critical value        3.410           4.680

F-stat. =     3.010
------------------------------------------------------------
F-statistic note: Asymptotic critical values used.


 dynardl fdp lcvc lcvnc lcnhi lgsi, lags(1, 1, 1, 1, 1) diffs(., 1, 1, 1, 1) shockvar(lcvc) shoc
> kval(-1) time(10) range(30) graph ec
-----------------------------------------------

Option ec specified, dependent variable to be run in differences

      Source |       SS           df       MS      Number of obs   =       289
-------------+----------------------------------   F(9, 279)       =      1.19
       Model |  .006126765         9  .000680752   Prob > F        =    0.0998
    Residual |  .159327495       279  .000571066   R-squared       =    0.0370
-------------+----------------------------------   Adj R-squared   =    0.0060
       Total |   .16545426       288  .000574494   Root MSE        =     .0239

------------------------------------------------------------------------------
        dfdp |      Coef.   Std. Err.      t    P>|t|     [95% Conf. Interval]
-------------+----------------------------------------------------------------
      L1_fdp |   .0071284   .0108513     0.66   0.512    -.0142324    .0284891
      D_lcvc |  -.0482165    .035632    -1.35   0.177    -.1183582    .0219252
     L1_lcvc |  -.0067554   .0039996    -1.69   0.092    -.0146286    .0011179
     D_lcvnc |   .0027793   .0097695     0.28   0.776    -.0164519    .0220105
     D_lcnhi |  -.1075133   .1845308    -0.58   0.561    -.4707628    .2557361
      D_lgsi |   .0254922   .1312454     0.19   0.846    -.2328649    .2838492
    L1_lcvnc |   .0011508   .0029445     0.39   0.696    -.0046454    .0069469
    L1_lcnhi |   .0160812   .0514825     0.31   0.755    -.0852623    .1174247
     L1_lgsi |    -.02439   .0323762    -0.75   0.452    -.0881225    .0393426
       _cons |   .0671709   .0797603     0.84   0.400    -.0898375    .2241794
------------------------------------------------------------------------------


test L1_fdp L1_lcvc L1_lcvnc  L1_lgsi  L1_lcnhi

 ( 1)  L1_fdp = 0
 ( 2)  L1_lcvc = 0
 ( 3)  L1_lcvnc = 0
 ( 4)  L1_lgsi = 0
 ( 5)  L1_lcnhi = 0

       F(  5,   279) =    1.24
            Prob > F =    0.2906
 
